# Supplementary material for: (η6-Benzene)­dichlorido(dicyclo­hexyl­phenyl­phosphane)ruthenium(II) benzene sesquisolvate
Source: Acta Crystallogr Sect E Struct Rep Online. 2012 Nov 3;68(Pt 12):m1446–7. doi: 10.1107/S1600536812044674 (PMC3588713; doi:10.1107/S1600536812044674)
Supplement: Supplementary file 1 [file e-68-m1446-sup1.cif]

##############################################################################
#                                                                            #
# This CIF contains the data in a paper accepted for publication in          #
# Acta Crystallographica Section E. It conforms to the requirements of       #
# Notes for Authors for Acta Crystallographica Section E, and has been       #
# peer reviewed under the auspices of the IUCr Commission on Journals.       #
#                                                                            #
# Full details of the Crystallographic Information File format               #
# are given in the paper "The Crystallographic Information File (CIF):       #
# a New Standard Archive File for Crystallography" by S. R. Hall, F. H.      #
# Allen and I. D. Brown [Acta Cryst. (1991), A47, 655-685].                  #
#                                                                            #
# The current version of the core CIF dictionary is obtainable from          #
# ftp://ftp.iucr.org/pub/cif_core.dic.                                       #
#                                                                            #
# Software is freely available for graphical display of the structure(s)     #
# in this CIF. For information consult the CIF software page                 #
# http://www.iucr.org/resources/cif/software.                                #
#                                                                            #
# This file may be used for bona fide research purposes within the           #
# scientific community so long as proper attribution is given to the journal # 
# article from which it was obtained.                                        #
#                                                                            #
##############################################################################
data_global
_audit_creation_method     'WinGX routine CIF_UPDATE'
_audit_conform_dict_name     cif_core.dic
_audit_conform_dict_version     2.4
_journal_data_validation_number     ?
_journal_date_recd_electronic     2012-10-15
_journal_date_accepted     2012-10-29
_journal_name_full     'Acta Crystallographica, Section E'
_journal_year     2012
_journal_volume     68
_journal_issue     12
_journal_page_first     m1446
_journal_page_last     m1447
_journal_paper_category     QM
_journal_paper_doi     10.1107/S1600536812044674
_journal_coeditor_code     CV5349
_publ_contact_author_name     'Davis, Wade'
_publ_contact_author_address
;
Research Centre for Synthesis and Catalysis
Department of Chemistry
University of Johannesburg (APK Campus)
PO Box 524
Auckland Park
Johannesburg
2006
South Africa
;
_publ_contact_author_email     daviswl24@yahoo.com
_publ_contact_author_fax     '+27-11-559 2819'
_publ_contact_author_phone     '+27-11-559 2359'
_publ_section_title
;
(\h^6^-Benzene)dichlorido(dicyclohexylphenylphosphane)ruthenium(II) benzene
sesquisolvate
;
loop_
    _publ_author_name
    _publ_author_footnote
    _publ_author_address
    'Muller, Alfred' .
;
Research Centre for Synthesis and Catalysis
Department of Chemistry
University of Johannesburg (APK Campus)
PO Box 524
Auckland Park
Johannesburg
2006
South Africa
;
    'Davis, Wade L.' .
;
Research Centre for Synthesis and Catalysis
Department of Chemistry
University of Johannesburg (APK Campus)
PO Box 524
Auckland Park
Johannesburg
2006
South Africa
;
data_I
_audit_creation_method     'WinGX routine CIF_UPDATE'
_chemical_name_systematic
;
(\h^6^-Benzene)dichlorido(dicyclohexylphenylphosphane)ruthenium(II) benzene
sesquisolvate
;
_chemical_formula_moiety     'C24 H33 Cl2 P Ru, 1.5(C6 H6)'
_chemical_formula_sum     'C33 H42 Cl2 P Ru'
_chemical_formula_iupac     '[Ru Cl2 (C6 H6) (C18 H27 P)], 1.5C6 H6'
_chemical_formula_weight     641.61
_symmetry_cell_setting     triclinic
_symmetry_space_group_name_H-M     'P -1'
_symmetry_space_group_name_Hall     '-P 1'
loop_
    _symmetry_equiv_pos_as_xyz
    'x, y, z'
    '-x, -y, -z'
_cell_length_a     10.0893(8)
_cell_length_b     10.8325(9)
_cell_length_c     14.4937(12)
_cell_angle_alpha     90.346(2)
_cell_angle_beta     91.7480(10)
_cell_angle_gamma     106.9790(10)
_cell_volume     1514.1(2)
_cell_formula_units_Z     2
_cell_measurement_reflns_used     9969
_cell_measurement_theta_min     2.40
_cell_measurement_theta_max     28.37
_cell_measurement_temperature     100(2)
_exptl_crystal_description     'needle'
_exptl_crystal_colour     'orange'
_exptl_crystal_size_max     0.43
_exptl_crystal_size_mid     0.17
_exptl_crystal_size_min     0.16
_exptl_crystal_density_diffrn     1.407
_exptl_crystal_density_method     'not measured'
_exptl_crystal_F_000     666
_exptl_absorpt_coefficient_mu     0.768
_exptl_absorpt_correction_type     multi-scan
_exptl_absorpt_process_details     '(SADABS; Bruker, 2008)'
_exptl_absorpt_correction_T_min     0.7337
_exptl_absorpt_correction_T_max     0.8870
_exptl_special_details
;
The intensity data was collected on a Bruker Apex DUO 4 K CCD diffractometer
using an exposure time of 10 s/frame. A total of 3975 frames were collected
with a frame width of 0.5\% covering up to \q = 28.39\% with 99.8%
completeness accomplished.
;
_diffrn_ambient_temperature     100(2)
_diffrn_radiation_type     MoK\a
_diffrn_radiation_wavelength     0.71073
_diffrn_radiation_source     'sealed tube'
_diffrn_radiation_monochromator     graphite
_diffrn_measurement_device_type     'Bruker APEX DUO 4K CCD'
_diffrn_measurement_method     '\f and \w scans'
_diffrn_detector_area_resol_mean     8.4
_diffrn_reflns_number     49345
_diffrn_reflns_av_R_equivalents     0.0221
_diffrn_reflns_theta_min     1.97
_diffrn_reflns_theta_max     28.39
_diffrn_reflns_theta_full     28.39
_diffrn_measured_fraction_theta_max     0.998
_diffrn_measured_fraction_theta_full     0.998
_diffrn_reflns_limit_h_min     -12
_diffrn_reflns_limit_h_max     13
_diffrn_reflns_limit_k_min     -14
_diffrn_reflns_limit_k_max     14
_diffrn_reflns_limit_l_min     -19
_diffrn_reflns_limit_l_max     19
_diffrn_standards_number     0
_diffrn_standards_interval_count     0
_diffrn_standards_interval_time     0
_diffrn_standards_decay_%     0
_refine_special_details
;
Refinement of <i>F</i>^2^ against ALL reflections. The weighted <i>R</i>-factor
<i>wR</i> and goodness of fit <i>S</i> are based on <i>F</i>^2^, conventional
<i>R</i>-factors <i>R</i> are based on <i>F</i>, with <i>F</i> set to zero for
negative <i>F</i>^2^. The threshold expression of <i>F</i>^2^ >
\s(<i>F</i>^2^) is used only for calculating <i>R</i>-factors(gt) <i>etc</i>.
and is not relevant to the choice of reflections for refinement.
<i>R</i>-factors based on <i>F</i>^2^ are statistically about twice as large
as those based on <i>F</i>, and <i>R</i>- factors based on ALL data will be
even larger.
;
_reflns_number_total     7589
_reflns_number_gt     7093
_reflns_threshold_expression     >2\s(I)
_refine_ls_structure_factor_coef     Fsqd
_refine_ls_matrix_type     full
_refine_ls_R_factor_all     0.0203
_refine_ls_R_factor_gt     0.018
_refine_ls_wR_factor_gt     0.0465
_refine_ls_wR_factor_ref     0.0481
_refine_ls_goodness_of_fit_ref     1.03
_refine_ls_restrained_S_all     1.03
_refine_ls_number_reflns     7589
_refine_ls_number_parameters     334
_refine_ls_number_restraints     0
_refine_ls_hydrogen_treatment     constr
_refine_ls_weighting_scheme     calc
_refine_ls_weighting_details
         'calc w=1/[\s^2^(Fo^2^)+(0.0236P)^2^+0.8124P] where P=(Fo^2^+2Fc^2^)/3'
_atom_sites_solution_hydrogens     geom
_atom_sites_solution_primary     direct
_atom_sites_solution_secondary     difmap
_refine_ls_shift/su_max     0.006
_refine_ls_shift/su_mean     0
_refine_diff_density_max     0.536
_refine_diff_density_min     -0.434
_refine_ls_extinction_method     none
loop_
    _atom_type_symbol
    _atom_type_description
    _atom_type_scat_dispersion_real
    _atom_type_scat_dispersion_imag
    _atom_type_scat_source
    C C 0.0033 0.0016 'International Tables Vol C Tables 4.2.6.8 and 6.1.1.4'
    H H 0 0 'International Tables Vol C Tables 4.2.6.8 and 6.1.1.4'
    P P 0.1023 0.0942 'International Tables Vol C Tables 4.2.6.8 and 6.1.1.4'
    Cl Cl 0.1484 0.1585 'International Tables Vol C Tables 4.2.6.8 and 6.1.1.4'
    Ru Ru -1.2594 0.8363 'International Tables Vol C Tables 4.2.6.8 and 6.1.1.4'
_computing_data_collection     'APEX2 (Bruker, 2011)'
_computing_cell_refinement     'SAINT (Bruker, 2008)'
_computing_data_reduction     'SAINT and XPREP (Bruker, 2008)'
_computing_structure_solution     'SIR97 (Altomare <i>et al.</i>, 1999)'
_computing_structure_refinement     'SHELXL97 (Sheldrick, 2008)'
_computing_molecular_graphics     'DIAMOND (Brandenburg & Putz, 2005)'
_computing_publication_material
                            'publCIF (Westrip, 2010) and WinGX (Farrugia, 1999)'
loop_
    _atom_site_type_symbol
    _atom_site_label
    _atom_site_fract_x
    _atom_site_fract_y
    _atom_site_fract_z
    _atom_site_U_iso_or_equiv
    _atom_site_adp_type
    _atom_site_calc_flag
    _atom_site_refinement_flags
    _atom_site_occupancy
    _atom_site_disorder_assembly
    _atom_site_disorder_group
    C C13 0.23801(12) 0.90129(11) 0.13276(8) 0.0128(2) Uani d . 1 . .
    H H13 0.2204 0.8214 0.1704 0.015 Uiso calc R 1 . .
    Ru Ru1 0.291263(9) 1.021309(9) 0.364239(6) 0.01185(3) Uani d . 1 . .
    Cl Cl2 0.35692(3) 0.82818(3) 0.330250(19) 0.01576(6) Uani d . 1 . .
    Cl Cl1 0.51362(3) 1.14613(3) 0.310072(19) 0.01539(6) Uani d . 1 . .
    P P1 0.20357(3) 1.02428(3) 0.210321(19) 0.01140(6) Uani d . 1 . .
    C C21 -0.20563(14) 1.02643(15) 0.22475(9) 0.0240(3) Uani d . 1 . .
    H H21 -0.2563 1.0878 0.2254 0.029 Uiso calc R 1 . .
    C C24 -0.05677(13) 0.84778(13) 0.22298(9) 0.0199(2) Uani d . 1 . .
    H H24 -0.0066 0.786 0.2228 0.024 Uiso calc R 1 . .
    C C7 0.27287(12) 1.18293(11) 0.15452(8) 0.0141(2) Uani d . 1 . .
    H H7 0.3714 1.1894 0.1416 0.017 Uiso calc R 1 . .
    C C3 0.34809(14) 1.10795(13) 0.50804(8) 0.0205(2) Uani d . 1 . .
    H H3 0.4342 1.1512 0.5383 0.025 Uiso calc R 1 . .
    C C19 0.01393(12) 0.97891(12) 0.21045(8) 0.0151(2) Uani d . 1 . .
    C C12 0.28055(14) 1.29985(12) 0.21791(8) 0.0189(2) Uani d . 1 . .
    H H12A 0.1856 1.3019 0.2314 0.023 Uiso calc R 1 . .
    H H12B 0.3285 1.2914 0.2771 0.023 Uiso calc R 1 . .
    C C15 0.17462(13) 0.74268(12) -0.00063(8) 0.0184(2) Uani d . 1 . .
    H H15A 0.1478 0.6683 0.0413 0.022 Uiso calc R 1 . .
    H H15B 0.1177 0.7191 -0.0585 0.022 Uiso calc R 1 . .
    C C6 0.08641(13) 0.98146(14) 0.42244(8) 0.0207(3) Uani d . 1 . .
    H H6 -0.0029 0.9389 0.3963 0.025 Uiso calc R 1 . .
    C C5 0.16284(14) 0.91076(14) 0.47028(9) 0.0217(3) Uani d . 1 . .
    H H5 0.1282 0.8193 0.472 0.026 Uiso calc R 1 . .
    C C9 0.28183(16) 1.32479(12) 0.01475(9) 0.0227(3) Uani d . 1 . .
    H H9A 0.3764 1.3232 -0.0004 0.027 Uiso calc R 1 . .
    H H9B 0.2323 1.334 -0.0436 0.027 Uiso calc R 1 . .
    C C23 -0.19916(14) 0.80717(14) 0.23563(10) 0.0247(3) Uani d . 1 . .
    H H23 -0.2455 0.7181 0.2432 0.03 Uiso calc R 1 . .
    C C2 0.27617(14) 1.18010(13) 0.45379(8) 0.0197(2) Uani d . 1 . .
    H H2 0.3173 1.2698 0.4449 0.024 Uiso calc R 1 . .
    C C1 0.14425(13) 1.11748(13) 0.41362(8) 0.0199(2) Uani d . 1 . .
    H H1 0.094 1.1659 0.3807 0.024 Uiso calc R 1 . .
    C C20 -0.06275(13) 1.06759(13) 0.21126(8) 0.0188(2) Uani d . 1 . .
    H H20 -0.0174 1.1566 0.2026 0.023 Uiso calc R 1 . .
    C C22 -0.27381(14) 0.89684(15) 0.23717(9) 0.0255(3) Uani d . 1 . .
    H H22 -0.3707 0.8694 0.2467 0.031 Uiso calc R 1 . .
    C C4 0.29264(14) 0.97544(14) 0.51658(8) 0.0216(3) Uani d . 1 . .
    H H4 0.3402 0.9279 0.5528 0.026 Uiso calc R 1 . .
    C C17 0.42054(13) 0.81708(12) 0.06445(8) 0.0166(2) Uani d . 1 . .
    H H17A 0.5191 0.8397 0.0478 0.02 Uiso calc R 1 . .
    H H17B 0.4037 0.7463 0.1095 0.02 Uiso calc R 1 . .
    C C8 0.20528(14) 1.19726(12) 0.05982(8) 0.0187(2) Uani d . 1 . .
    H H8A 0.2067 1.1243 0.0188 0.022 Uiso calc R 1 . .
    H H8B 0.1073 1.1941 0.0679 0.022 Uiso calc R 1 . .
    C C29 0.13687(16) 0.64750(15) 0.65832(10) 0.0294(3) Uani d . 1 . .
    H H29 0.2034 0.7136 0.6276 0.035 Uiso calc R 1 . .
    C C25 -0.08721(15) 0.49053(14) 0.65995(11) 0.0298(3) Uani d . 1 . .
    H H25 -0.174 0.4484 0.6301 0.036 Uiso calc R 1 . .
    C C10 0.29188(18) 1.44049(13) 0.07790(10) 0.0281(3) Uani d . 1 . .
    H H10A 0.1979 1.4486 0.0869 0.034 Uiso calc R 1 . .
    H H10B 0.3476 1.5203 0.0485 0.034 Uiso calc R 1 . .
    C C30 0.00960(16) 0.58659(15) 0.61498(10) 0.0297(3) Uani d . 1 . .
    H H30 -0.0109 0.6108 0.5546 0.036 Uiso calc R 1 . .
    C C11 0.35888(16) 1.42569(12) 0.17166(10) 0.0257(3) Uani d . 1 . .
    H H11A 0.3598 1.4998 0.2123 0.031 Uiso calc R 1 . .
    H H11B 0.4562 1.4266 0.1632 0.031 Uiso calc R 1 . .
    C C27 0.06923(17) 0.51601(14) 0.79164(10) 0.0281(3) Uani d . 1 . .
    H H27 0.0895 0.4918 0.8521 0.034 Uiso calc R 1 . .
    C C28 0.16672(16) 0.61169(14) 0.74646(10) 0.0288(3) Uani d . 1 . .
    H H28 0.2541 0.6528 0.7759 0.035 Uiso calc R 1 . .
    C C26 -0.05788(16) 0.45575(13) 0.74830(11) 0.0284(3) Uani d . 1 . .
    H H26 -0.125 0.3905 0.7793 0.034 Uiso calc R 1 . .
    C C18 0.39160(12) 0.93493(11) 0.10898(8) 0.0143(2) Uani d . 1 . .
    H H18A 0.4145 1.008 0.0658 0.017 Uiso calc R 1 . .
    H H18B 0.4504 0.9612 0.1658 0.017 Uiso calc R 1 . .
    C C14 0.14528(13) 0.86015(12) 0.04474(8) 0.0176(2) Uani d . 1 . .
    H H14A 0.0465 0.838 0.0607 0.021 Uiso calc R 1 . .
    H H14B 0.1641 0.9325 0.0009 0.021 Uiso calc R 1 . .
    C C16 0.32791(13) 0.77092(12) -0.02223(8) 0.0180(2) Uani d . 1 . .
    H H16A 0.3521 0.8381 -0.0699 0.022 Uiso calc R 1 . .
    H H16B 0.3447 0.6918 -0.0472 0.022 Uiso calc R 1 . .
    C C31 0.52440(16) 0.43687(14) 0.57897(10) 0.0283(3) Uani d . 1 . .
    H H31 0.541 0.3936 0.633 0.034 Uiso calc R 1 . .
    C C32 0.59078(16) 0.42566(14) 0.49868(11) 0.0293(3) Uani d . 1 . .
    H H32 0.6532 0.3748 0.4977 0.035 Uiso calc R 1 . .
    C C33 0.43334(16) 0.51160(14) 0.58070(11) 0.0291(3) Uani d . 1 . .
    H H33 0.3878 0.5197 0.6358 0.035 Uiso calc R 1 . .
loop_
    _atom_site_aniso_label
    _atom_site_aniso_U_11
    _atom_site_aniso_U_22
    _atom_site_aniso_U_33
    _atom_site_aniso_U_12
    _atom_site_aniso_U_13
    _atom_site_aniso_U_23
    C13 0.0132(5) 0.0144(5) 0.0112(5) 0.0050(4) -0.0004(4) -0.0011(4)
    Ru1 0.01057(5) 0.01581(5) 0.00970(5) 0.00475(3) -0.00032(3) 0.00017(3)
    Cl2 0.01653(13) 0.01590(12) 0.01587(12) 0.00649(10) -0.00139(10) 0.00159(10)
    Cl1 0.01180(12) 0.01761(13) 0.01576(12) 0.00284(10) -0.00064(10) 0.00031(10)
    P1 0.01084(13) 0.01358(13) 0.01068(13) 0.00509(10) -0.00095(10) -0.00060(10)
    C21 0.0192(6) 0.0392(8) 0.0191(6) 0.0170(6) -0.0003(5) -0.0004(5)
    C24 0.0154(6) 0.0228(6) 0.0218(6) 0.0060(5) 0.0005(5) -0.0028(5)
    C7 0.0158(5) 0.0138(5) 0.0134(5) 0.0055(4) -0.0009(4) 0.0000(4)
    C3 0.0196(6) 0.0323(7) 0.0105(5) 0.0097(5) -0.0018(4) -0.0046(5)
    C19 0.0121(5) 0.0222(6) 0.0121(5) 0.0067(4) -0.0013(4) -0.0019(4)
    C12 0.0259(6) 0.0163(5) 0.0156(5) 0.0085(5) -0.0024(5) -0.0023(4)
    C15 0.0220(6) 0.0181(6) 0.0152(5) 0.0064(5) -0.0021(5) -0.0037(4)
    C6 0.0143(6) 0.0338(7) 0.0138(5) 0.0065(5) 0.0035(4) -0.0019(5)
    C5 0.0214(6) 0.0282(7) 0.0150(6) 0.0057(5) 0.0069(5) 0.0040(5)
    C9 0.0350(7) 0.0187(6) 0.0165(6) 0.0108(5) 0.0019(5) 0.0030(5)
    C23 0.0160(6) 0.0296(7) 0.0247(7) 0.0008(5) 0.0011(5) -0.0029(5)
    C2 0.0232(6) 0.0252(6) 0.0128(5) 0.0103(5) 0.0004(5) -0.0049(5)
    C1 0.0191(6) 0.0322(7) 0.0128(5) 0.0144(5) 0.0012(4) -0.0027(5)
    C20 0.0181(6) 0.0260(6) 0.0150(5) 0.0107(5) 0.0000(4) -0.0001(5)
    C22 0.0122(6) 0.0445(8) 0.0195(6) 0.0080(6) 0.0002(5) -0.0022(6)
    C4 0.0234(6) 0.0347(7) 0.0100(5) 0.0133(6) 0.0024(5) 0.0042(5)
    C17 0.0179(6) 0.0187(5) 0.0155(5) 0.0086(5) 0.0023(4) -0.0001(4)
    C8 0.0247(6) 0.0181(6) 0.0138(5) 0.0075(5) -0.0029(5) 0.0006(4)
    C29 0.0274(7) 0.0277(7) 0.0265(7) -0.0026(6) 0.0052(6) 0.0001(6)
    C25 0.0208(7) 0.0254(7) 0.0402(8) 0.0026(5) -0.0036(6) -0.0017(6)
    C10 0.0477(9) 0.0177(6) 0.0219(6) 0.0143(6) 0.0010(6) 0.0028(5)
    C30 0.0328(8) 0.0284(7) 0.0251(7) 0.0048(6) -0.0028(6) 0.0004(6)
    C11 0.0376(8) 0.0147(6) 0.0238(7) 0.0066(5) -0.0025(6) -0.0016(5)
    C27 0.0383(8) 0.0232(6) 0.0234(7) 0.0100(6) 0.0012(6) -0.0002(5)
    C28 0.0249(7) 0.0286(7) 0.0280(7) 0.0011(6) -0.0031(6) -0.0057(6)
    C26 0.0276(7) 0.0185(6) 0.0376(8) 0.0036(5) 0.0098(6) 0.0035(5)
    C18 0.0143(5) 0.0154(5) 0.0138(5) 0.0050(4) 0.0018(4) -0.0001(4)
    C14 0.0184(6) 0.0212(6) 0.0148(5) 0.0089(5) -0.0043(4) -0.0049(4)
    C16 0.0237(6) 0.0182(6) 0.0141(5) 0.0094(5) 0.0016(5) -0.0017(4)
    C31 0.0353(8) 0.0228(6) 0.0273(7) 0.0108(6) -0.0125(6) -0.0045(5)
    C32 0.0307(7) 0.0253(7) 0.0353(8) 0.0147(6) -0.0106(6) -0.0079(6)
    C33 0.0328(8) 0.0269(7) 0.0283(7) 0.0106(6) -0.0043(6) -0.0071(6)
_geom_special_details
;
All e.s.d.'s (except the e.s.d. in the dihedral angle between two l.s. planes)
are estimated using the full covariance matrix. The cell e.s.d.'s are taken
into account individually in the estimation of e.s.d.'s in distances, angles
and torsion angles; correlations between e.s.d.'s in cell parameters are only
used when they are defined by crystal symmetry. An approximate (isotropic)
treatment of cell e.s.d.'s is used for estimating e.s.d.'s involving l.s.
planes.
;
loop_
    _geom_bond_atom_site_label_1
    _geom_bond_atom_site_label_2
    _geom_bond_site_symmetry_2
    _geom_bond_distance
    _geom_bond_publ_flag
    C13 C18 . 1.5352(16) ?
    C13 C14 . 1.5422(15) ?
    C13 P1 . 1.8536(11) ?
    C13 H13 . 1 ?
    Ru1 C5 . 2.1708(13) ?
    Ru1 C1 . 2.1808(12) ?
    Ru1 C6 . 2.1816(13) ?
    Ru1 C2 . 2.1919(12) ?
    Ru1 C4 . 2.2667(12) ?
    Ru1 C3 . 2.2677(12) ?
    Ru1 P1 . 2.3786(3) ?
    Ru1 Cl1 . 2.4137(3) ?
    Ru1 Cl2 . 2.4239(3) ?
    P1 C19 . 1.8312(12) ?
    P1 C7 . 1.8564(12) ?
    C21 C22 . 1.387(2) ?
    C21 C20 . 1.3993(18) ?
    C21 H21 . 0.95 ?
    C24 C23 . 1.3925(18) ?
    C24 C19 . 1.4067(18) ?
    C24 H24 . 0.95 ?
    C7 C12 . 1.5422(16) ?
    C7 C8 . 1.5429(16) ?
    C7 H7 . 1 ?
    C3 C4 . 1.388(2) ?
    C3 C2 . 1.4351(18) ?
    C3 H3 . 0.95 ?
    C19 C20 . 1.3986(17) ?
    C12 C11 . 1.5318(18) ?
    C12 H12A . 0.99 ?
    C12 H12B . 0.99 ?
    C15 C16 . 1.5290(18) ?
    C15 C14 . 1.5366(16) ?
    C15 H15A . 0.99 ?
    C15 H15B . 0.99 ?
    C6 C5 . 1.4074(19) ?
    C6 C1 . 1.426(2) ?
    C6 H6 . 0.95 ?
    C5 C4 . 1.4357(19) ?
    C5 H5 . 0.95 ?
    C9 C10 . 1.5249(18) ?
    C9 C8 . 1.5330(18) ?
    C9 H9A . 0.99 ?
    C9 H9B . 0.99 ?
    C23 C22 . 1.393(2) ?
    C23 H23 . 0.95 ?
    C2 C1 . 1.4111(18) ?
    C2 H2 . 0.95 ?
    C1 H1 . 0.95 ?
    C20 H20 . 0.95 ?
    C22 H22 . 0.95 ?
    C4 H4 . 0.95 ?
    C17 C16 . 1.5328(17) ?
    C17 C18 . 1.5333(16) ?
    C17 H17A . 0.99 ?
    C17 H17B . 0.99 ?
    C8 H8A . 0.99 ?
    C8 H8B . 0.99 ?
    C29 C28 . 1.387(2) ?
    C29 C30 . 1.389(2) ?
    C29 H29 . 0.95 ?
    C25 C30 . 1.384(2) ?
    C25 C26 . 1.385(2) ?
    C25 H25 . 0.95 ?
    C10 C11 . 1.5295(19) ?
    C10 H10A . 0.99 ?
    C10 H10B . 0.99 ?
    C30 H30 . 0.95 ?
    C11 H11A . 0.99 ?
    C11 H11B . 0.99 ?
    C27 C26 . 1.387(2) ?
    C27 C28 . 1.387(2) ?
    C27 H27 . 0.95 ?
    C28 H28 . 0.95 ?
    C26 H26 . 0.95 ?
    C18 H18A . 0.99 ?
    C18 H18B . 0.99 ?
    C14 H14A . 0.99 ?
    C14 H14B . 0.99 ?
    C16 H16A . 0.99 ?
    C16 H16B . 0.99 ?
    C31 C32 . 1.382(2) ?
    C31 C33 . 1.391(2) ?
    C31 H31 . 0.95 ?
    C32 C33 2_666 1.391(2) ?
    C32 H32 . 0.95 ?
    C33 C32 2_666 1.391(2) ?
    C33 H33 . 0.95 ?
loop_
    _geom_angle_atom_site_label_1
    _geom_angle_atom_site_label_2
    _geom_angle_atom_site_label_3
    _geom_angle_site_symmetry_1
    _geom_angle_site_symmetry_3
    _geom_angle
    _geom_angle_publ_flag
    C18 C13 C14 . . 110.24(9) ?
    C18 C13 P1 . . 111.93(8) ?
    C14 C13 P1 . . 118.23(8) ?
    C18 C13 H13 . . 105.1 ?
    C14 C13 H13 . . 105.1 ?
    P1 C13 H13 . . 105.1 ?
    C5 Ru1 C1 . . 68.40(5) ?
    C5 Ru1 C6 . . 37.73(5) ?
    C1 Ru1 C6 . . 38.15(5) ?
    C5 Ru1 C2 . . 80.54(5) ?
    C1 Ru1 C2 . . 37.65(5) ?
    C6 Ru1 C2 . . 68.32(5) ?
    C5 Ru1 C4 . . 37.68(5) ?
    C1 Ru1 C4 . . 79.39(5) ?
    C6 Ru1 C4 . . 67.44(5) ?
    C2 Ru1 C4 . . 66.63(5) ?
    C5 Ru1 C3 . . 66.62(5) ?
    C1 Ru1 C3 . . 67.21(5) ?
    C6 Ru1 C3 . . 79.24(5) ?
    C2 Ru1 C3 . . 37.50(5) ?
    C4 Ru1 C3 . . 35.64(5) ?
    C5 Ru1 P1 . . 121.28(4) ?
    C1 Ru1 P1 . . 90.39(3) ?
    C6 Ru1 P1 . . 93.12(3) ?
    C2 Ru1 P1 . . 115.10(3) ?
    C4 Ru1 P1 . . 158.87(4) ?
    C3 Ru1 P1 . . 152.44(4) ?
    C5 Ru1 Cl1 . . 151.18(4) ?
    C1 Ru1 Cl1 . . 120.39(4) ?
    C6 Ru1 Cl1 . . 158.52(4) ?
    C2 Ru1 Cl1 . . 92.13(4) ?
    C4 Ru1 Cl1 . . 114.00(4) ?
    C3 Ru1 Cl1 . . 90.67(4) ?
    P1 Ru1 Cl1 . . 87.124(11) ?
    C5 Ru1 Cl2 . . 86.78(4) ?
    C1 Ru1 Cl2 . . 151.53(4) ?
    C6 Ru1 Cl2 . . 113.39(4) ?
    C2 Ru1 Cl2 . . 153.91(3) ?
    C4 Ru1 Cl2 . . 89.50(4) ?
    C3 Ru1 Cl2 . . 116.42(3) ?
    P1 Ru1 Cl2 . . 90.969(10) ?
    Cl1 Ru1 Cl2 . . 88.071(11) ?
    C19 P1 C13 . . 103.21(5) ?
    C19 P1 C7 . . 110.18(5) ?
    C13 P1 C7 . . 106.93(5) ?
    C19 P1 Ru1 . . 109.13(4) ?
    C13 P1 Ru1 . . 113.89(4) ?
    C7 P1 Ru1 . . 113.03(4) ?
    C22 C21 C20 . . 120.56(12) ?
    C22 C21 H21 . . 119.7 ?
    C20 C21 H21 . . 119.7 ?
    C23 C24 C19 . . 121.02(12) ?
    C23 C24 H24 . . 119.5 ?
    C19 C24 H24 . . 119.5 ?
    C12 C7 C8 . . 110.59(9) ?
    C12 C7 P1 . . 114.10(8) ?
    C8 C7 P1 . . 115.61(8) ?
    C12 C7 H7 . . 105.1 ?
    C8 C7 H7 . . 105.1 ?
    P1 C7 H7 . . 105.1 ?
    C4 C3 C2 . . 120.40(12) ?
    C4 C3 Ru1 . . 72.14(7) ?
    C2 C3 Ru1 . . 68.39(7) ?
    C4 C3 H3 . . 119.8 ?
    C2 C3 H3 . . 119.8 ?
    Ru1 C3 H3 . . 132.8 ?
    C20 C19 C24 . . 118.14(11) ?
    C20 C19 P1 . . 124.07(10) ?
    C24 C19 P1 . . 117.23(9) ?
    C11 C12 C7 . . 110.46(10) ?
    C11 C12 H12A . . 109.6 ?
    C7 C12 H12A . . 109.6 ?
    C11 C12 H12B . . 109.6 ?
    C7 C12 H12B . . 109.6 ?
    H12A C12 H12B . . 108.1 ?
    C16 C15 C14 . . 111.35(10) ?
    C16 C15 H15A . . 109.4 ?
    C14 C15 H15A . . 109.4 ?
    C16 C15 H15B . . 109.4 ?
    C14 C15 H15B . . 109.4 ?
    H15A C15 H15B . . 108 ?
    C5 C6 C1 . . 119.38(12) ?
    C5 C6 Ru1 . . 70.72(7) ?
    C1 C6 Ru1 . . 70.89(7) ?
    C5 C6 H6 . . 120.3 ?
    C1 C6 H6 . . 120.3 ?
    Ru1 C6 H6 . . 130.6 ?
    C6 C5 C4 . . 120.66(13) ?
    C6 C5 Ru1 . . 71.55(7) ?
    C4 C5 Ru1 . . 74.79(7) ?
    C6 C5 H5 . . 119.7 ?
    C4 C5 H5 . . 119.7 ?
    Ru1 C5 H5 . . 125.8 ?
    C10 C9 C8 . . 111.74(11) ?
    C10 C9 H9A . . 109.3 ?
    C8 C9 H9A . . 109.3 ?
    C10 C9 H9B . . 109.3 ?
    C8 C9 H9B . . 109.3 ?
    H9A C9 H9B . . 107.9 ?
    C24 C23 C22 . . 120.14(13) ?
    C24 C23 H23 . . 119.9 ?
    C22 C23 H23 . . 119.9 ?
    C1 C2 C3 . . 119.86(12) ?
    C1 C2 Ru1 . . 70.74(7) ?
    C3 C2 Ru1 . . 74.12(7) ?
    C1 C2 H2 . . 120.1 ?
    C3 C2 H2 . . 120.1 ?
    Ru1 C2 H2 . . 127 ?
    C2 C1 C6 . . 119.93(12) ?
    C2 C1 Ru1 . . 71.60(7) ?
    C6 C1 Ru1 . . 70.96(7) ?
    C2 C1 H1 . . 120 ?
    C6 C1 H1 . . 120 ?
    Ru1 C1 H1 . . 129.9 ?
    C19 C20 C21 . . 120.63(13) ?
    C19 C20 H20 . . 119.7 ?
    C21 C20 H20 . . 119.7 ?
    C21 C22 C23 . . 119.51(12) ?
    C21 C22 H22 . . 120.2 ?
    C23 C22 H22 . . 120.2 ?
    C3 C4 C5 . . 119.47(12) ?
    C3 C4 Ru1 . . 72.22(7) ?
    C5 C4 Ru1 . . 67.54(7) ?
    C3 C4 H4 . . 120.3 ?
    C5 C4 H4 . . 120.3 ?
    Ru1 C4 H4 . . 133 ?
    C16 C17 C18 . . 111.25(10) ?
    C16 C17 H17A . . 109.4 ?
    C18 C17 H17A . . 109.4 ?
    C16 C17 H17B . . 109.4 ?
    C18 C17 H17B . . 109.4 ?
    H17A C17 H17B . . 108 ?
    C9 C8 C7 . . 111.20(10) ?
    C9 C8 H8A . . 109.4 ?
    C7 C8 H8A . . 109.4 ?
    C9 C8 H8B . . 109.4 ?
    C7 C8 H8B . . 109.4 ?
    H8A C8 H8B . . 108 ?
    C28 C29 C30 . . 119.92(14) ?
    C28 C29 H29 . . 120 ?
    C30 C29 H29 . . 120 ?
    C30 C25 C26 . . 120.13(14) ?
    C30 C25 H25 . . 119.9 ?
    C26 C25 H25 . . 119.9 ?
    C9 C10 C11 . . 111.01(11) ?
    C9 C10 H10A . . 109.4 ?
    C11 C10 H10A . . 109.4 ?
    C9 C10 H10B . . 109.4 ?
    C11 C10 H10B . . 109.4 ?
    H10A C10 H10B . . 108 ?
    C25 C30 C29 . . 119.91(14) ?
    C25 C30 H30 . . 120 ?
    C29 C30 H30 . . 120 ?
    C10 C11 C12 . . 111.49(12) ?
    C10 C11 H11A . . 109.3 ?
    C12 C11 H11A . . 109.3 ?
    C10 C11 H11B . . 109.3 ?
    C12 C11 H11B . . 109.3 ?
    H11A C11 H11B . . 108 ?
    C26 C27 C28 . . 119.83(14) ?
    C26 C27 H27 . . 120.1 ?
    C28 C27 H27 . . 120.1 ?
    C27 C28 C29 . . 120.08(14) ?
    C27 C28 H28 . . 120 ?
    C29 C28 H28 . . 120 ?
    C25 C26 C27 . . 120.12(14) ?
    C25 C26 H26 . . 119.9 ?
    C27 C26 H26 . . 119.9 ?
    C17 C18 C13 . . 109.57(10) ?
    C17 C18 H18A . . 109.8 ?
    C13 C18 H18A . . 109.8 ?
    C17 C18 H18B . . 109.8 ?
    C13 C18 H18B . . 109.8 ?
    H18A C18 H18B . . 108.2 ?
    C15 C14 C13 . . 109.76(10) ?
    C15 C14 H14A . . 109.7 ?
    C13 C14 H14A . . 109.7 ?
    C15 C14 H14B . . 109.7 ?
    C13 C14 H14B . . 109.7 ?
    H14A C14 H14B . . 108.2 ?
    C15 C16 C17 . . 111.11(10) ?
    C15 C16 H16A . . 109.4 ?
    C17 C16 H16A . . 109.4 ?
    C15 C16 H16B . . 109.4 ?
    C17 C16 H16B . . 109.4 ?
    H16A C16 H16B . . 108 ?
    C32 C31 C33 . . 119.98(14) ?
    C32 C31 H31 . . 120 ?
    C33 C31 H31 . . 120 ?
    C31 C32 C33 . 2_666 120.33(14) ?
    C31 C32 H32 . . 119.8 ?
    C33 C32 H32 2_666 . 119.8 ?
    C32 C33 C31 2_666 . 119.69(15) ?
    C32 C33 H33 2_666 . 120.2 ?
    C31 C33 H33 . . 120.2 ?
loop_
    _geom_torsion_atom_site_label_1
    _geom_torsion_atom_site_label_2
    _geom_torsion_atom_site_label_3
    _geom_torsion_atom_site_label_4
    _geom_torsion_site_symmetry_1
    _geom_torsion_site_symmetry_2
    _geom_torsion_site_symmetry_3
    _geom_torsion_site_symmetry_4
    _geom_torsion
    _geom_torsion_publ_flag
    C18 C13 P1 C19 . . . . 169.93(8) ?
    C14 C13 P1 C19 . . . . 40.18(10) ?
    C18 C13 P1 C7 . . . . 53.70(9) ?
    C14 C13 P1 C7 . . . . -76.05(10) ?
    C18 C13 P1 Ru1 . . . . -71.90(8) ?
    C14 C13 P1 Ru1 . . . . 158.35(8) ?
    C5 Ru1 P1 C19 . . . . 21.52(6) ?
    C1 Ru1 P1 C19 . . . . -43.22(6) ?
    C6 Ru1 P1 C19 . . . . -5.15(6) ?
    C2 Ru1 P1 C19 . . . . -72.63(6) ?
    C4 Ru1 P1 C19 . . . . 17.21(11) ?
    C3 Ru1 P1 C19 . . . . -77.71(9) ?
    Cl1 Ru1 P1 C19 . . . . -163.64(4) ?
    Cl2 Ru1 P1 C19 . . . . 108.34(4) ?
    C5 Ru1 P1 C13 . . . . -93.20(6) ?
    C1 Ru1 P1 C13 . . . . -157.94(6) ?
    C6 Ru1 P1 C13 . . . . -119.87(6) ?
    C2 Ru1 P1 C13 . . . . 172.65(6) ?
    C4 Ru1 P1 C13 . . . . -97.51(11) ?
    C3 Ru1 P1 C13 . . . . 167.57(8) ?
    Cl1 Ru1 P1 C13 . . . . 81.64(4) ?
    Cl2 Ru1 P1 C13 . . . . -6.38(4) ?
    C5 Ru1 P1 C7 . . . . 144.49(6) ?
    C1 Ru1 P1 C7 . . . . 79.75(6) ?
    C6 Ru1 P1 C7 . . . . 117.83(6) ?
    C2 Ru1 P1 C7 . . . . 50.34(6) ?
    C4 Ru1 P1 C7 . . . . 140.19(11) ?
    C3 Ru1 P1 C7 . . . . 45.26(9) ?
    Cl1 Ru1 P1 C7 . . . . -40.66(4) ?
    Cl2 Ru1 P1 C7 . . . . -128.68(4) ?
    C19 P1 C7 C12 . . . . 80.39(9) ?
    C13 P1 C7 C12 . . . . -168.11(8) ?
    Ru1 P1 C7 C12 . . . . -41.99(9) ?
    C19 P1 C7 C8 . . . . -49.53(10) ?
    C13 P1 C7 C8 . . . . 61.97(10) ?
    Ru1 P1 C7 C8 . . . . -171.91(7) ?
    C5 Ru1 C3 C4 . . . . 28.75(8) ?
    C1 Ru1 C3 C4 . . . . 104.07(9) ?
    C6 Ru1 C3 C4 . . . . 66.10(8) ?
    C2 Ru1 C3 C4 . . . . 134.39(12) ?
    P1 Ru1 C3 C4 . . . . 141.96(7) ?
    Cl1 Ru1 C3 C4 . . . . -132.98(7) ?
    Cl2 Ru1 C3 C4 . . . . -44.80(8) ?
    C5 Ru1 C3 C2 . . . . -105.64(9) ?
    C1 Ru1 C3 C2 . . . . -30.32(8) ?
    C6 Ru1 C3 C2 . . . . -68.29(8) ?
    C4 Ru1 C3 C2 . . . . -134.39(12) ?
    P1 Ru1 C3 C2 . . . . 7.57(13) ?
    Cl1 Ru1 C3 C2 . . . . 92.63(8) ?
    Cl2 Ru1 C3 C2 . . . . -179.19(7) ?
    C23 C24 C19 C20 . . . . 0.15(18) ?
    C23 C24 C19 P1 . . . . 171.83(10) ?
    C13 P1 C19 C20 . . . . -142.05(10) ?
    C7 P1 C19 C20 . . . . -28.16(12) ?
    Ru1 P1 C19 C20 . . . . 96.50(10) ?
    C13 P1 C19 C24 . . . . 46.81(11) ?
    C7 P1 C19 C24 . . . . 160.70(9) ?
    Ru1 P1 C19 C24 . . . . -74.64(10) ?
    C8 C7 C12 C11 . . . . -56.30(14) ?
    P1 C7 C12 C11 . . . . 171.32(9) ?
    C1 Ru1 C6 C5 . . . . -132.16(11) ?
    C2 Ru1 C6 C5 . . . . -102.99(9) ?
    C4 Ru1 C6 C5 . . . . -30.27(8) ?
    C3 Ru1 C6 C5 . . . . -65.51(8) ?
    P1 Ru1 C6 C5 . . . . 141.19(7) ?
    Cl1 Ru1 C6 C5 . . . . -128.73(9) ?
    Cl2 Ru1 C6 C5 . . . . 48.78(8) ?
    C5 Ru1 C6 C1 . . . . 132.16(11) ?
    C2 Ru1 C6 C1 . . . . 29.17(7) ?
    C4 Ru1 C6 C1 . . . . 101.89(8) ?
    C3 Ru1 C6 C1 . . . . 66.65(7) ?
    P1 Ru1 C6 C1 . . . . -86.65(7) ?
    Cl1 Ru1 C6 C1 . . . . 3.44(14) ?
    Cl2 Ru1 C6 C1 . . . . -179.06(6) ?
    C1 C6 C5 C4 . . . . 5.21(18) ?
    Ru1 C6 C5 C4 . . . . 58.71(11) ?
    C1 C6 C5 Ru1 . . . . -53.49(10) ?
    C1 Ru1 C5 C6 . . . . 29.50(8) ?
    C2 Ru1 C5 C6 . . . . 66.63(8) ?
    C4 Ru1 C5 C6 . . . . 130.38(12) ?
    C3 Ru1 C5 C6 . . . . 103.09(9) ?
    P1 Ru1 C5 C6 . . . . -47.08(9) ?
    Cl1 Ru1 C5 C6 . . . . 143.65(7) ?
    Cl2 Ru1 C5 C6 . . . . -136.26(8) ?
    C1 Ru1 C5 C4 . . . . -100.88(9) ?
    C6 Ru1 C5 C4 . . . . -130.38(12) ?
    C2 Ru1 C5 C4 . . . . -63.75(8) ?
    C3 Ru1 C5 C4 . . . . -27.30(8) ?
    P1 Ru1 C5 C4 . . . . -177.46(6) ?
    Cl1 Ru1 C5 C4 . . . . 13.27(13) ?
    Cl2 Ru1 C5 C4 . . . . 93.36(7) ?
    C19 C24 C23 C22 . . . . -0.8(2) ?
    C4 C3 C2 C1 . . . . 3.99(18) ?
    Ru1 C3 C2 C1 . . . . 56.04(10) ?
    C4 C3 C2 Ru1 . . . . -52.05(11) ?
    C5 Ru1 C2 C1 . . . . -66.72(8) ?
    C6 Ru1 C2 C1 . . . . -29.53(8) ?
    C4 Ru1 C2 C1 . . . . -103.39(9) ?
    C3 Ru1 C2 C1 . . . . -130.37(12) ?
    P1 Ru1 C2 C1 . . . . 53.49(8) ?
    Cl1 Ru1 C2 C1 . . . . 141.32(7) ?
    Cl2 Ru1 C2 C1 . . . . -128.72(8) ?
    C5 Ru1 C2 C3 . . . . 63.64(8) ?
    C1 Ru1 C2 C3 . . . . 130.37(12) ?
    C6 Ru1 C2 C3 . . . . 100.84(9) ?
    C4 Ru1 C2 C3 . . . . 26.98(8) ?
    P1 Ru1 C2 C3 . . . . -176.14(7) ?
    Cl1 Ru1 C2 C3 . . . . -88.32(8) ?
    Cl2 Ru1 C2 C3 . . . . 1.64(14) ?
    C3 C2 C1 C6 . . . . -3.71(18) ?
    Ru1 C2 C1 C6 . . . . 53.97(10) ?
    C3 C2 C1 Ru1 . . . . -57.67(10) ?
    C5 C6 C1 C2 . . . . -0.86(18) ?
    Ru1 C6 C1 C2 . . . . -54.27(10) ?
    C5 C6 C1 Ru1 . . . . 53.41(10) ?
    C5 Ru1 C1 C2 . . . . 102.95(9) ?
    C6 Ru1 C1 C2 . . . . 132.15(11) ?
    C4 Ru1 C1 C2 . . . . 65.31(8) ?
    C3 Ru1 C1 C2 . . . . 30.20(8) ?
    P1 Ru1 C1 C2 . . . . -133.29(7) ?
    Cl1 Ru1 C1 C2 . . . . -46.40(8) ?
    Cl2 Ru1 C1 C2 . . . . 133.96(7) ?
    C5 Ru1 C1 C6 . . . . -29.20(7) ?
    C2 Ru1 C1 C6 . . . . -132.15(11) ?
    C4 Ru1 C1 C6 . . . . -66.84(8) ?
    C3 Ru1 C1 C6 . . . . -101.94(8) ?
    P1 Ru1 C1 C6 . . . . 94.57(7) ?
    Cl1 Ru1 C1 C6 . . . . -178.54(6) ?
    Cl2 Ru1 C1 C6 . . . . 1.81(12) ?
    C24 C19 C20 C21 . . . . 0.37(18) ?
    P1 C19 C20 C21 . . . . -170.69(10) ?
    C22 C21 C20 C19 . . . . -0.27(19) ?
    C20 C21 C22 C23 . . . . -0.4(2) ?
    C24 C23 C22 C21 . . . . 0.9(2) ?
    C2 C3 C4 C5 . . . . 0.32(18) ?
    Ru1 C3 C4 C5 . . . . -50.06(10) ?
    C2 C3 C4 Ru1 . . . . 50.38(11) ?
    C6 C5 C4 C3 . . . . -4.96(18) ?
    Ru1 C5 C4 C3 . . . . 52.19(11) ?
    C6 C5 C4 Ru1 . . . . -57.14(10) ?
    C5 Ru1 C4 C3 . . . . -133.75(12) ?
    C1 Ru1 C4 C3 . . . . -65.49(8) ?
    C6 Ru1 C4 C3 . . . . -103.44(9) ?
    C2 Ru1 C4 C3 . . . . -28.28(8) ?
    P1 Ru1 C4 C3 . . . . -127.73(10) ?
    Cl1 Ru1 C4 C3 . . . . 53.20(8) ?
    Cl2 Ru1 C4 C3 . . . . 140.87(7) ?
    C1 Ru1 C4 C5 . . . . 68.27(8) ?
    C6 Ru1 C4 C5 . . . . 30.32(8) ?
    C2 Ru1 C4 C5 . . . . 105.47(9) ?
    C3 Ru1 C4 C5 . . . . 133.75(12) ?
    P1 Ru1 C4 C5 . . . . 6.03(15) ?
    Cl1 Ru1 C4 C5 . . . . -173.04(7) ?
    Cl2 Ru1 C4 C5 . . . . -85.38(8) ?
    C10 C9 C8 C7 . . . . -55.01(15) ?
    C12 C7 C8 C9 . . . . 55.45(14) ?
    P1 C7 C8 C9 . . . . -172.95(9) ?
    C8 C9 C10 C11 . . . . 55.02(17) ?
    C26 C25 C30 C29 . . . . 0.5(2) ?
    C28 C29 C30 C25 . . . . 0.2(2) ?
    C9 C10 C11 C12 . . . . -56.16(17) ?
    C7 C12 C11 C10 . . . . 56.94(15) ?
    C26 C27 C28 C29 . . . . 0.3(2) ?
    C30 C29 C28 C27 . . . . -0.6(2) ?
    C30 C25 C26 C27 . . . . -0.7(2) ?
    C28 C27 C26 C25 . . . . 0.3(2) ?
    C16 C17 C18 C13 . . . . 57.64(13) ?
    C14 C13 C18 C17 . . . . -59.41(12) ?
    P1 C13 C18 C17 . . . . 166.81(8) ?
    C16 C15 C14 C13 . . . . -56.64(13) ?
    C18 C13 C14 C15 . . . . 58.94(13) ?
    P1 C13 C14 C15 . . . . -170.54(8) ?
    C14 C15 C16 C17 . . . . 55.08(13) ?
    C18 C17 C16 C15 . . . . -55.60(13) ?
    C33 C31 C32 C33 . . . 2_666 -0.2(2) ?
    C32 C31 C33 C32 . . . 2_666 0.2(2) ?
loop_
    _geom_hbond_atom_site_label_D
    _geom_hbond_atom_site_label_H
    _geom_hbond_atom_site_label_A
    _geom_hbond_site_symmetry_A
    _geom_hbond_distance_DH
    _geom_hbond_distance_HA
    _geom_hbond_distance_DA
    _geom_hbond_angle_DHA
    C3 H3 Cl2 2_676 0.95 2.76 3.6307(13) 153.4
    C4 H4 Cl1 2_676 0.95 2.7 3.6209(13) 162.9
    C6 H6 Cg1 1_555 0.95 2.78 3.5086(14) 135
    C2 H2 Cg2 1_565 0.95 2.73 3.5869(15) 150
_iucr_refine_instructions_details
;
TITL mo_12fm_wld6_0m in P-1
CELL  0.71073  10.0893  10.8325  14.4937   90.346   91.748  106.979
ZERR     2.00   0.0008   0.0009   0.0012    0.002    0.001    0.001
LATT   1
SFAC  C    H    P    CL   RU
UNIT  66   84   2    4    2
MERG   2
OMIT     0   0   1
EQIV $1 1-x, 2-y, 1-z
HTAB C3 Cl2_$1
HTAB C4 Cl1_$1
HTAB C12 Cl1
HTAB C13 Cl2
HTAB C18 Cl1
FMAP   2
PLAN   20
SIZE     0.16   0.17   0.43
ACTA
BOND   $H
CONF
LIST   4
L.S.   8
TEMP  -173.10
WGHT    0.023600    0.812400
FVAR       0.18462
C13   1    0.238015    0.901289    0.132758    11.00000    0.01322    0.01445 =
         0.01118   -0.00108   -0.00038    0.00495
AFIX  13
H13   2    0.220398    0.821435    0.170441    11.00000   -1.20000
AFIX   0
RU1   5    0.291263    1.021309    0.364239    11.00000    0.01057    0.01581 =
         0.00970    0.00017   -0.00032    0.00475
CL2   4    0.356921    0.828175    0.330250    11.00000    0.01653    0.01590 =
         0.01587    0.00159   -0.00139    0.00649
CL1   4    0.513619    1.146127    0.310072    11.00000    0.01180    0.01761 =
         0.01576    0.00031   -0.00064    0.00284
P1    3    0.203567    1.024278    0.210321    11.00000    0.01084    0.01358 =
         0.01068   -0.00060   -0.00095    0.00509
C21   1   -0.205631    1.026429    0.224753    11.00000    0.01919    0.03923 =
         0.01907   -0.00042   -0.00033    0.01701
AFIX  43
H21   2   -0.256350    1.087783    0.225409    11.00000   -1.20000
AFIX   0
C24   1   -0.056769    0.847779    0.222982    11.00000    0.01540    0.02276 =
         0.02184   -0.00277    0.00053    0.00599
AFIX  43
H24   2   -0.006596    0.785973    0.222814    11.00000   -1.20000
AFIX   0
C7    1    0.272866    1.182933    0.154520    11.00000    0.01577    0.01377 =
         0.01345    0.00001   -0.00091    0.00553
AFIX  13
H7    2    0.371434    1.189380    0.141583    11.00000   -1.20000
AFIX   0
C3    1    0.348092    1.107947    0.508038    11.00000    0.01964    0.03229 =
         0.01053   -0.00457   -0.00181    0.00967
AFIX  43
H3    2    0.434182    1.151151    0.538282    11.00000   -1.20000
AFIX   0
C19   1    0.013932    0.978907    0.210446    11.00000    0.01206    0.02217 =
         0.01210   -0.00189   -0.00132    0.00665
C12   1    0.280554    1.299847    0.217915    11.00000    0.02591    0.01634 =
         0.01565   -0.00225   -0.00242    0.00853
AFIX  23
H12A  2    0.185589    1.301858    0.231375    11.00000   -1.20000
H12B  2    0.328493    1.291372    0.277113    11.00000   -1.20000
AFIX   0
C15   1    0.174623    0.742681   -0.000632    11.00000    0.02203    0.01806 =
         0.01525   -0.00372   -0.00214    0.00642
AFIX  23
H15A  2    0.147759    0.668335    0.041312    11.00000   -1.20000
H15B  2    0.117725    0.719063   -0.058474    11.00000   -1.20000
AFIX   0
C6    1    0.086409    0.981456    0.422436    11.00000    0.01426    0.03384 =
         0.01375   -0.00195    0.00347    0.00654
AFIX  43
H6    2   -0.002893    0.938936    0.396262    11.00000   -1.20000
AFIX   0
C5    1    0.162840    0.910760    0.470278    11.00000    0.02143    0.02821 =
         0.01496    0.00397    0.00689    0.00567
AFIX  43
H5    2    0.128195    0.819320    0.471951    11.00000   -1.20000
AFIX   0
C9    1    0.281830    1.324789    0.014750    11.00000    0.03499    0.01868 =
         0.01646    0.00301    0.00189    0.01079
AFIX  23
H9A   2    0.376354    1.323193   -0.000360    11.00000   -1.20000
H9B   2    0.232300    1.333974   -0.043641    11.00000   -1.20000
AFIX   0
C23   1   -0.199162    0.807166    0.235632    11.00000    0.01602    0.02958 =
         0.02470   -0.00294    0.00106    0.00081
AFIX  43
H23   2   -0.245483    0.718098    0.243227    11.00000   -1.20000
AFIX   0
C2    1    0.276167    1.180097    0.453788    11.00000    0.02319    0.02520 =
         0.01279   -0.00494    0.00043    0.01030
AFIX  43
H2    2    0.317277    1.269824    0.444939    11.00000   -1.20000
AFIX   0
C1    1    0.144246    1.117475    0.413616    11.00000    0.01913    0.03223 =
         0.01282   -0.00273    0.00123    0.01439
AFIX  43
H1    2    0.094032    1.165900    0.380732    11.00000   -1.20000
AFIX   0
C20   1   -0.062750    1.067591    0.211261    11.00000    0.01813    0.02599 =
         0.01499   -0.00008    0.00005    0.01074
AFIX  43
H20   2   -0.017403    1.156618    0.202571    11.00000   -1.20000
AFIX   0
C22   1   -0.273815    0.896844    0.237174    11.00000    0.01223    0.04454 =
         0.01951   -0.00224    0.00021    0.00799
AFIX  43
H22   2   -0.370739    0.869437    0.246666    11.00000   -1.20000
AFIX   0
C4    1    0.292640    0.975442    0.516582    11.00000    0.02343    0.03472 =
         0.00998    0.00418    0.00245    0.01326
AFIX  43
H4    2    0.340188    0.927920    0.552778    11.00000   -1.20000
AFIX   0
C17   1    0.420537    0.817076    0.064451    11.00000    0.01788    0.01872 =
         0.01551   -0.00012    0.00226    0.00860
AFIX  23
H17A  2    0.519082    0.839721    0.047768    11.00000   -1.20000
H17B  2    0.403720    0.746251    0.109479    11.00000   -1.20000
AFIX   0
C8    1    0.205276    1.197261    0.059817    11.00000    0.02469    0.01811 =
         0.01384    0.00064   -0.00288    0.00748
AFIX  23
H8A   2    0.206741    1.124283    0.018809    11.00000   -1.20000
H8B   2    0.107271    1.194134    0.067888    11.00000   -1.20000
AFIX   0
C29   1    0.136870    0.647497    0.658321    11.00000    0.02744    0.02767 =
         0.02647    0.00010    0.00517   -0.00256
AFIX  43
H29   2    0.203386    0.713607    0.627628    11.00000   -1.20000
AFIX   0
C25   1   -0.087212    0.490532    0.659954    11.00000    0.02078    0.02538 =
         0.04018   -0.00173   -0.00363    0.00261
AFIX  43
H25   2   -0.173973    0.448374    0.630148    11.00000   -1.20000
AFIX   0
C10   1    0.291876    1.440489    0.077903    11.00000    0.04774    0.01766 =
         0.02185    0.00284    0.00101    0.01428
AFIX  23
H10A  2    0.197880    1.448596    0.086893    11.00000   -1.20000
H10B  2    0.347642    1.520256    0.048487    11.00000   -1.20000
AFIX   0
C30   1    0.009603    0.586587    0.614980    11.00000    0.03278    0.02845 =
         0.02506    0.00036   -0.00285    0.00482
AFIX  43
H30   2   -0.010942    0.610835    0.554554    11.00000   -1.20000
AFIX   0
C11   1    0.358880    1.425689    0.171663    11.00000    0.03760    0.01469 =
         0.02377   -0.00164   -0.00254    0.00661
AFIX  23
H11A  2    0.359791    1.499756    0.212283    11.00000   -1.20000
H11B  2    0.456151    1.426573    0.163211    11.00000   -1.20000
AFIX   0
C27   1    0.069234    0.516007    0.791642    11.00000    0.03829    0.02319 =
         0.02343   -0.00024    0.00123    0.00996
AFIX  43
H27   2    0.089488    0.491802    0.852140    11.00000   -1.20000
AFIX   0
C28   1    0.166717    0.611685    0.746458    11.00000    0.02493    0.02864 =
         0.02804   -0.00573   -0.00307    0.00107
AFIX  43
H28   2    0.254061    0.652763    0.775905    11.00000   -1.20000
AFIX   0
C26   1   -0.057881    0.455749    0.748303    11.00000    0.02764    0.01848 =
         0.03758    0.00351    0.00981    0.00362
AFIX  43
H26   2   -0.124970    0.390482    0.779282    11.00000   -1.20000
AFIX   0
C18   1    0.391601    0.934932    0.108985    11.00000    0.01433    0.01543 =
         0.01376   -0.00010    0.00175    0.00495
AFIX  23
H18A  2    0.414467    1.008049    0.065816    11.00000   -1.20000
H18B  2    0.450425    0.961228    0.165801    11.00000   -1.20000
AFIX   0
C14   1    0.145278    0.860150    0.044737    11.00000    0.01839    0.02125 =
         0.01485   -0.00489   -0.00431    0.00894
AFIX  23
H14A  2    0.046478    0.837997    0.060738    11.00000   -1.20000
H14B  2    0.164131    0.932525    0.000938    11.00000   -1.20000
AFIX   0
C16   1    0.327913    0.770916   -0.022225    11.00000    0.02369    0.01823 =
         0.01408   -0.00173    0.00157    0.00938
AFIX  23
H16A  2    0.352070    0.838102   -0.069940    11.00000   -1.20000
H16B  2    0.344719    0.691750   -0.047199    11.00000   -1.20000
AFIX   0
C31   1    0.524401    0.436872    0.578971    11.00000    0.03533    0.02279 =
         0.02726   -0.00453   -0.01251    0.01076
AFIX  43
H31   2    0.540960    0.393562    0.632957    11.00000   -1.20000
AFIX   0
C32   1    0.590778    0.425660    0.498684    11.00000    0.03071    0.02532 =
         0.03527   -0.00786   -0.01056    0.01466
AFIX  43
H32   2    0.653180    0.374841    0.497730    11.00000   -1.20000
AFIX   0
C33   1    0.433337    0.511600    0.580696    11.00000    0.03279    0.02694 =
         0.02834   -0.00705   -0.00426    0.01059
AFIX  43
H33   2    0.387842    0.519727    0.635846    11.00000   -1.20000
HKLF 4  1.0  1.00  0.00  0.00  0.00  1.00  0.00  0.00  0.00  1.00
REM  mo_12fm_wld6_0m in P-1
REM R1 =  0.0180 for   7093 Fo > 4sig(Fo)  and  0.0203 for all   7589 data
REM    334 parameters refined using      0 restraints
END
WGHT      0.0236      0.8124
REM Highest difference peak  0.536,  deepest hole -0.434,  1-sigma level  0.053
Q1    1   0.3458  1.1007  0.3679  11.00000  0.05    0.54
Q2    1   0.2450  0.9414  0.3649  11.00000  0.05    0.51
Q3    1   0.4013  0.8762  0.0870  11.00000  0.05    0.43
Q4    1   0.1308  1.0494  0.4099  11.00000  0.05    0.39
Q5    1  -0.1232  0.8359  0.2373  11.00000  0.05    0.38
Q6    1   0.2372  1.1092  0.1790  11.00000  0.05    0.37
Q7    1   0.2771  1.3819  0.0457  11.00000  0.05    0.37
Q8    1   0.2737  1.2424  0.1871  11.00000  0.05    0.37
Q9    1  -0.0242  0.9181  0.2182  11.00000  0.05    0.36
Q10   1   0.3202  1.3620  0.1941  11.00000  0.05    0.36
Q11   1   0.3171  0.9201  0.1195  11.00000  0.05    0.36
Q12   1   0.2177  1.1420  0.4242  11.00000  0.05    0.36
Q13   1  -0.0277  1.0234  0.2106  11.00000  0.05    0.35
Q14   1   0.1021  1.0023  0.2144  11.00000  0.05    0.35
Q15   1   0.1635  0.8020  0.0209  11.00000  0.05    0.35
Q16   1  -0.1325  1.0412  0.2171  11.00000  0.05    0.35
Q17   1   0.2560  0.7604 -0.0043  11.00000  0.05    0.35
Q18   1   0.2477  1.2661  0.0379  11.00000  0.05    0.35
Q19   1  -0.2306  0.9586  0.2297  11.00000  0.05    0.34
Q20   1   0.2218  0.9595  0.1665  11.00000  0.05    0.34
;
