# Supplementary material for: (η6-Benzene)­dichlorido(dicyclo­hexyl­phenyl­phosphane)ruthenium(II) benzene sesquisolvate
Source: Acta Crystallogr Sect E Struct Rep Online. 2012 Nov 3;68(Pt 12):m1446–7. doi: 10.1107/S1600536812044674 (PMC3588713; doi:10.1107/S1600536812044674)
Supplement: Supplementary file 2 [file e-68-m1446-Isup2.hkl]

#
# h,k,l, Fc-squared, Fo-squared, sigma(Fo-squared) and status flag
#
data_I
_shelx_title ' mo_12fm_wld6_0m in P-1'
_shelx_refln_list_code          4
_shelx_F_calc_maximum      172.11
_exptl_crystal_F_000       666.00
_reflns_d_resolution_high  0.7475
 
loop_
 _symmetry_equiv_pos_as_xyz
 'x, y, z'
 '-x, -y, -z'
 
_cell_length_a    10.0893
_cell_length_b    10.8325
_cell_length_c    14.4937
_cell_angle_alpha  90.346
_cell_angle_beta   91.748
_cell_angle_gamma 106.979
 
_shelx_F_squared_multiplier     1.000
 
loop_
 _refln_index_h
 _refln_index_k
 _refln_index_l
 _refln_F_squared_calc
 _refln_F_squared_meas
 _refln_F_squared_sigma
 _refln_observed_status
   1   0   0      400.46      453.02      4.73 o
   2   0   0    13277.02    13399.03     97.02 o
   3   0   0     1866.31     1859.91     14.71 o
   4   0   0     1499.96     1555.24     19.06 o
   5   0   0     2499.66     2410.81     22.55 o
   6   0   0      581.69      552.45      8.48 o
   7   0   0      262.97      270.77      5.27 o
   8   0   0      407.97      372.46      6.64 o
   9   0   0     1986.54     1881.21     24.39 o
  10   0   0     1360.69     1301.35     20.90 o
  11   0   0      333.35      296.41      9.70 o
  12   0   0      811.54      813.06     18.14 o
 -13   1   0      354.87      368.45      8.96 o
 -12   1   0      612.82      618.84     13.85 o
 -11   1   0      392.03      363.29      8.04 o
 -10   1   0     1466.05     1445.54     23.77 o
  -9   1   0     2688.09     2514.52     47.31 o
  -8   1   0       17.69       24.45      3.50 o
  -7   1   0       55.81       44.39      2.03 o
  -6   1   0       13.93       12.06      1.33 o
  -5   1   0       16.76        4.01      1.15 o
  -4   1   0     7603.73     7897.56     62.71 o
  -3   1   0     2764.28     3055.77     29.63 o
  -2   1   0    14048.74    14273.03    119.54 o
  -1   1   0       86.33      110.50      1.03 o
   0   1   0    29621.79    28025.29    222.12 o
   1   1   0      558.60      552.48      3.78 o
   2   1   0    13098.65    13324.22     79.47 o
   3   1   0     9528.59     9601.35     68.85 o
   4   1   0      436.17      410.68      4.34 o
   5   1   0     4349.10     4290.10     33.93 o
   6   1   0      773.64      775.94      8.86 o
   7   1   0      723.19      696.66      9.07 o
   8   1   0     1005.02      910.90     11.48 o
   9   1   0       16.99       12.31      4.11 o
  10   1   0     1543.04     1476.83     24.21 o
  11   1   0        6.06        7.69      3.02 o
  12   1   0     1779.60     1837.34     30.13 o
 -13   2   0        0.45       -7.92      7.92 o
 -12   2   0      622.70      675.95     31.10 o
 -11   2   0      231.27      224.49     12.82 o
 -10   2   0     2462.22     2516.05     34.34 o
  -9   2   0     2018.40     1882.64     26.62 o
  -8   2   0      164.92      178.03      4.57 o
  -7   2   0     1369.34     1319.71     13.29 o
  -6   2   0     1369.71     1459.71     14.03 o
  -5   2   0      539.60      496.96      6.44 o
  -4   2   0     1717.68     1726.57     20.40 o
  -3   2   0      491.77      505.34      5.57 o
  -2   2   0      817.98      959.76      6.60 o
  -1   2   0     1778.78     1806.90     13.10 o
   0   2   0    16418.68    16204.76    125.36 o
   1   2   0       75.60       91.48      1.85 o
   2   2   0     3929.01     3811.20     25.69 o
   3   2   0     3338.00     3270.71     22.51 o
   4   2   0      922.79      881.58      7.75 o
   5   2   0     1950.10     1957.00     16.84 o
   6   2   0       36.89       42.14      2.64 o
   7   2   0      770.37      762.31     11.16 o
   8   2   0     3028.90     2993.10     33.47 o
   9   2   0       27.53       31.84      3.55 o
  10   2   0     1254.00     1209.77     33.07 o
  11   2   0        4.01        8.13      3.51 o
  12   2   0     1152.63     1179.33     22.62 o
 -12   3   0      638.37      629.30     29.04 o
 -11   3   0      324.67      314.90     10.23 o
 -10   3   0     2693.42     2684.67     35.78 o
  -9   3   0      685.09      605.31     12.42 o
  -8   3   0      958.74      970.55     12.22 o
  -7   3   0     5428.97     5483.11     45.76 o
  -6   3   0      666.60      666.13      8.65 o
  -5   3   0     2270.98     2438.07     19.84 o
  -4   3   0     6212.63     6337.74     43.32 o
  -3   3   0       38.85       49.98      1.61 o
  -2   3   0    21754.11    21974.91    134.59 o
  -1   3   0     1853.28     1895.50     14.79 o
   0   3   0      333.93      399.50      5.23 o
   1   3   0      605.56      702.03      6.00 o
   2   3   0     3255.06     3032.96     20.15 o
   3   3   0     4148.37     4103.11     27.21 o
   4   3   0       85.01       62.77      1.64 o
   5   3   0        5.54        4.31      1.33 o
   6   3   0       38.92       36.94      2.81 o
   7   3   0     2554.32     2482.59     28.75 o
   8   3   0     1246.51     1206.82     16.74 o
   9   3   0        6.60        4.85      2.83 o
  10   3   0     1530.05     1543.70     24.13 o
  11   3   0        1.21       -0.77      3.45 o
 -13   4   0       45.04       31.69     11.15 o
 -12   4   0      805.01      756.04     19.23 o
 -11   4   0     1105.05     1126.51     20.41 o
 -10   4   0     1741.67     1685.87     25.11 o
  -9   4   0       30.64       31.35      2.87 o
  -8   4   0     3023.99     2919.15     23.10 o
  -7   4   0     2141.32     2145.33     17.39 o
  -6   4   0     2700.07     2808.70     20.67 o
  -5   4   0      580.72      557.01      6.15 o
  -4   4   0     2716.70     2733.75     18.06 o
  -3   4   0     2959.83     3076.05     20.19 o
  -2   4   0    14537.63    14280.49     88.16 o
  -1   4   0     2347.17     2302.77     24.40 o
   0   4   0     1507.82     1405.35     10.80 o
   1   4   0      259.09      191.32      2.91 o
   2   4   0      156.58      109.05      2.45 o
   3   4   0     1877.52     1797.94     13.78 o
   4   4   0       29.82       40.80      1.77 o
   5   4   0      327.74      327.43      4.67 o
   6   4   0        5.68        5.43      2.24 o
   7   4   0      155.27      163.16      5.65 o
   8   4   0     2047.97     1995.71     25.36 o
   9   4   0        0.47        0.40      2.70 o
  10   4   0     2080.91     2144.09     31.67 o
  11   4   0        5.70        6.90      6.31 o
 -13   5   0      645.33      715.26     34.91 o
 -12   5   0      893.89      889.28     15.64 o
 -11   5   0     2098.65     2112.81     25.05 o
 -10   5   0     1042.09     1006.41     13.84 o
  -9   5   0        2.96       -1.49      1.49 o
  -8   5   0      607.21      578.49      7.09 o
  -7   5   0      983.29     1010.95     12.51 o
  -6   5   0      201.43      186.87      3.59 o
  -5   5   0      690.98      752.75      7.00 o
  -4   5   0     1356.56     1321.73      9.81 o
  -3   5   0        0.38        0.45      0.76 o
  -2   5   0     6748.08     6686.55     44.59 o
  -1   5   0      186.54      136.75      2.74 o
   0   5   0     5450.28     5397.04     37.05 o
   1   5   0     2103.32     1767.50     13.76 o
   2   5   0      239.71      209.02      3.72 o
   3   5   0     3768.03     3659.27     26.29 o
   4   5   0      256.58      246.42      4.02 o
   5   5   0       81.17       68.27      2.83 o
   6   5   0     1314.41     1298.99     14.95 o
   7   5   0       25.59       20.68      3.13 o
   8   5   0      200.75      201.77      6.88 o
   9   5   0       55.52       51.85      8.14 o
  10   5   0     1320.81     1365.00     35.78 o
 -13   6   0      722.25      706.28     18.21 o
 -12   6   0     1294.89     1301.60     17.91 o
 -11   6   0     2493.75     2436.39     28.58 o
 -10   6   0      173.74      173.54      4.65 o
  -9   6   0     1519.73     1533.62     16.29 o
  -8   6   0       29.87       31.00      2.27 o
  -7   6   0      401.15      384.04      5.71 o
  -6   6   0      578.69      603.75      6.69 o
  -5   6   0      276.61      264.89      3.19 o
  -4   6   0      616.81      584.39      5.01 o
  -3   6   0      174.71      182.17      2.66 o
  -2   6   0      765.00      792.13      9.85 o
  -1   6   0      163.28      164.51      3.70 o
   0   6   0     7062.44     7212.15     49.26 o
   1   6   0     2036.55     1804.00     14.45 o
   2   6   0      810.08      757.63      8.00 o
   3   6   0     2022.49     1960.21     15.74 o
   4   6   0      362.47      353.16      5.22 o
   5   6   0     3135.56     3115.77     28.38 o
   6   6   0      270.97      274.30      7.24 o
   7   6   0       90.40       86.94      7.01 o
   8   6   0      112.93      114.80      8.20 o
   9   6   0       17.31        8.37      5.08 o
  10   6   0      984.60     1026.43     24.09 o
 -13   7   0      443.31      422.16     12.20 o
 -12   7   0      439.50      440.51      9.36 o
 -11   7   0     1555.35     1503.80     20.06 o
 -10   7   0      167.18      154.00      4.87 o
  -9   7   0     3869.01     3779.99     32.29 o
  -8   7   0     1608.53     1524.46     18.46 o
  -7   7   0      662.48      663.92      8.31 o
  -6   7   0      166.07      175.71      3.44 o
  -5   7   0      152.96      161.20      3.13 o
  -4   7   0     1914.87     1872.64     15.53 o
  -3   7   0     4111.98     4199.45     30.73 o
  -2   7   0       16.53       21.76      2.37 o
  -1   7   0      579.23      563.53      6.92 o
   0   7   0     3559.42     3546.02     30.39 o
   1   7   0     5124.95     5163.64     40.60 o
   2   7   0      240.14      251.80      5.05 o
   3   7   0     4704.86     4620.88     36.89 o
   4   7   0      538.12      520.39      8.06 o
   5   7   0     1759.33     1706.85     24.51 o
   6   7   0     1855.75     1801.87     24.32 o
   7   7   0       20.37       16.13      5.14 o
   8   7   0      533.18      533.34     16.05 o
   9   7   0      105.67      103.52      8.95 o
 -12   8   0       61.46       51.73      4.53 o
 -11   8   0      131.28      124.81      5.18 o
 -10   8   0      116.18      113.96      4.59 o
  -9   8   0     1889.31     1943.85     18.97 o
  -8   8   0      279.17      261.83      5.53 o
  -7   8   0      474.46      448.84      6.21 o
  -6   8   0      128.18      120.62      4.29 o
  -5   8   0        9.18       11.84      1.55 o
  -4   8   0     1762.82     1764.21     14.50 o
  -3   8   0     2827.01     2778.08     23.30 o
  -2   8   0       22.16       25.64      2.20 o
  -1   8   0     2652.81     2665.64     25.64 o
   0   8   0       52.34       52.44      2.94 o
   1   8   0      678.77      704.42      9.20 o
   2   8   0       40.68       45.03      2.87 o
   3   8   0      250.60      262.76      5.85 o
   4   8   0      155.54      145.57      6.96 o
   5   8   0     1208.72     1197.07     16.72 o
   6   8   0      596.98      609.54     12.31 o
   7   8   0       77.05       76.25      7.56 o
   8   8   0      703.94      707.48     19.51 o
 -12   9   0      139.47      152.84      7.98 o
 -11   9   0      147.69      146.68      6.29 o
 -10   9   0      234.84      209.06      6.43 o
  -9   9   0      789.98      761.39     12.00 o
  -8   9   0      183.77      148.65      5.53 o
  -7   9   0      782.38      770.03     10.56 o
  -6   9   0       79.03       73.48      3.37 o
  -5   9   0      147.85      140.01      4.73 o
  -4   9   0     1188.58     1199.17     14.24 o
  -3   9   0      341.66      331.36      6.66 o
  -2   9   0     2147.98     2108.20     22.07 o
  -1   9   0      858.70      835.57     10.46 o
   0   9   0        4.14       -1.02      1.96 o
   1   9   0      346.94      360.37      6.98 o
   2   9   0       23.60       14.28      2.33 o
   3   9   0      635.91      655.73      9.80 o
   4   9   0        0.36        3.07      3.00 o
   5   9   0      180.90      185.63      7.62 o
   6   9   0       23.99       22.86      4.05 o
   7   9   0      206.81      203.31     11.73 o
 -12  10   0       10.17        0.07      4.87 o
 -11  10   0      909.28      907.68     15.78 o
 -10  10   0      179.04      166.88      8.21 o
  -9  10   0      128.88      147.46      7.55 o
  -8  10   0       31.56       28.46      5.42 o
  -7  10   0      837.71      833.51     12.03 o
  -6  10   0      552.99      518.87      9.25 o
  -5  10   0        0.75       -0.54      2.13 o
  -4  10   0      682.32      690.23     10.27 o
  -3  10   0        1.80       -2.18      2.18 o
  -2  10   0     2416.57     2314.02     27.61 o
  -1  10   0     4169.56     4078.83     39.12 o
   0  10   0       20.18       10.94      2.72 o
   1  10   0     1715.93     1765.53     18.67 o
   2  10   0       57.15       42.11      3.73 o
   3  10   0      602.83      611.14     11.23 o
   4  10   0      206.23      208.80      7.27 o
   5  10   0      103.94      119.20      6.80 o
   6  10   0       28.18       13.16      4.15 o
 -11  11   0     2051.33     2099.32     37.67 o
 -10  11   0      807.82      846.51     24.94 o
  -9  11   0      193.16      184.67     10.97 o
  -8  11   0      167.13      135.19      7.57 o
  -7  11   0      276.56      263.48      7.36 o
  -6  11   0      599.81      569.95     10.22 o
  -5  11   0       14.94       17.32      2.99 o
  -4  11   0        0.81       -1.07      2.33 o
  -3  11   0      146.98      153.18      5.49 o
  -2  11   0     1491.02     1449.83     19.40 o
  -1  11   0     2305.93     2256.72     24.72 o
   0  11   0       46.03       34.94      3.59 o
   1  11   0     1709.39     1754.22     20.70 o
   2  11   0        1.99       -3.23      3.23 o
   3  11   0      868.51      904.24     16.78 o
   4  11   0      134.55      153.99      7.56 o
   5  11   0       34.99       42.42      5.80 o
 -10  12   0      842.96      882.88     18.85 o
  -9  12   0      503.83      513.83     13.81 o
  -8  12   0      469.93      482.24     13.30 o
  -7  12   0       94.69       76.37      4.67 o
  -6  12   0      638.33      629.81     11.35 o
  -5  12   0      111.63       99.69      5.23 o
  -4  12   0       46.33       37.25      3.87 o
  -3  12   0      149.39      150.15      5.94 o
  -2  12   0       30.50       24.94      3.43 o
  -1  12   0      987.01     1035.06     15.96 o
   0  12   0      170.62      154.26      7.12 o
   1  12   0     1882.86     1944.23     33.53 o
   2  12   0      161.47      168.28      9.36 o
   3  12   0      874.66      949.78     18.07 o
  -9  13   0      714.46      706.51     30.35 o
  -8  13   0      717.21      686.47     18.62 o
  -7  13   0        3.73       -1.64      6.39 o
  -6  13   0      542.94      535.34     10.99 o
  -5  13   0       19.18       11.46      3.42 o
  -4  13   0      162.99      158.92      6.88 o
  -3  13   0      706.19      727.54     15.51 o
  -2  13   0      124.78      133.21      6.04 o
  -1  13   0      272.19      261.49      8.28 o
   0  13   0       64.94       68.68      5.29 o
   1  13   0      421.29      449.22     12.12 o
   2  13   0      338.31      384.25     12.81 o
  -7  14   0       15.62       10.68      3.74 o
  -6  14   0      358.17      371.03      9.84 o
  -5  14   0       69.36       60.76      5.15 o
  -4  14   0      165.13      151.38      7.33 o
  -3  14   0      789.50      831.18     17.34 o
  -2  14   0      451.73      469.52     12.30 o
  -1  14   0      212.60      208.70      8.26 o
   1 -14   1        6.66       12.02      3.99 o
   2 -14   1      649.07      713.86     16.78 o
   3 -14   1      566.56      591.92     15.14 o
   4 -14   1        2.71       -3.58      3.83 o
   5 -14   1      390.27      418.62     11.26 o
   6 -14   1      319.71      327.33      9.18 o
   7 -14   1      411.48      394.41     11.38 o
  -2 -13   1      615.24      677.30     18.05 o
  -1 -13   1       65.10       55.12      6.45 o
   0 -13   1      216.12      227.94      7.94 o
   1 -13   1        1.27        2.04      3.17 o
   2 -13   1      288.51      289.16      8.49 o
   3 -13   1      657.09      672.73     13.98 o
   4 -13   1        1.63       -3.00      3.00 o
   5 -13   1      405.32      400.39     10.11 o
   6 -13   1       63.00       54.18      4.66 o
   7 -13   1      862.54      852.59     14.00 o
   8 -13   1     1591.31     1610.32     39.10 o
   9 -13   1        0.01       -3.77      3.77 o
  -3 -12   1        3.83        0.03      4.07 o
  -2 -12   1     2459.61     2628.26     35.08 o
  -1 -12   1      296.32      295.28      9.60 o
   0 -12   1       76.02       80.07      5.18 o
   1 -12   1       53.79       56.72      4.51 o
   2 -12   1      327.40      339.10      8.52 o
   3 -12   1      494.08      497.86     10.43 o
   4 -12   1       45.57       38.49      3.91 o
   5 -12   1       83.46       80.21      4.79 o
   6 -12   1       45.99       48.33      4.61 o
   7 -12   1      738.53      748.15     12.35 o
   8 -12   1      830.57      812.73     17.40 o
   9 -12   1      158.78      150.96      8.71 o
  10 -12   1      948.33      934.14     19.43 o
  -5 -11   1       38.26       33.52      5.65 o
  -4 -11   1     1057.86     1128.98     21.50 o
  -3 -11   1        0.01        4.02      3.87 o
  -2 -11   1     2362.44     2449.27     32.35 o
  -1 -11   1      498.58      517.94     10.49 o
   0 -11   1      752.45      777.55     12.98 o
   1 -11   1     1137.15     1154.91     16.58 o
   2 -11   1        6.77       -0.26      2.58 o
   3 -11   1      111.39      112.97      4.96 o
   4 -11   1      255.68      236.38      6.76 o
   5 -11   1       23.89       25.49      3.21 o
   6 -11   1      162.26      161.74      5.89 o
   7 -11   1        6.75        0.75      2.45 o
   8 -11   1      995.96      962.04     18.39 o
   9 -11   1      389.46      385.10     12.96 o
  10 -11   1     1645.86     1622.88     26.59 o
  11 -11   1       59.99       57.81      7.33 o
  -6 -10   1      302.31      329.21     11.10 o
  -5 -10   1       11.47        8.50      3.81 o
  -4 -10   1      948.67      966.71     16.14 o
  -3 -10   1       77.78       73.52      4.44 o
  -2 -10   1      996.17     1002.95     12.75 o
  -1 -10   1        5.61        4.56      2.51 o
   0 -10   1     1520.09     1562.54     21.87 o
   1 -10   1     2381.61     2410.40     25.39 o
   2 -10   1      332.84      314.13      7.11 o
   3 -10   1      627.25      605.14      9.67 o
   4 -10   1      157.12      146.56      5.06 o
   5 -10   1        9.94        7.33      2.52 o
   6 -10   1     1643.49     1599.88     19.28 o
   7 -10   1      759.09      684.59     10.60 o
   8 -10   1      114.90      120.96      7.73 o
   9 -10   1       15.00       12.04      3.74 o
  10 -10   1     1119.48     1097.14     19.81 o
  11 -10   1      114.72      119.75      8.44 o
  12 -10   1      492.39      548.88     15.63 o
  -7  -9   1       82.15       76.05      8.28 o
  -6  -9   1       72.37       65.13      5.94 o
  -5  -9   1        0.60       -1.54      2.80 o
  -4  -9   1     1110.44     1102.43     14.97 o
  -3  -9   1      728.55      720.71     10.42 o
  -2  -9   1      450.25      449.85      8.64 o
  -1  -9   1       75.07       92.60      3.86 o
   0  -9   1     1846.08     1879.22     18.73 o
   1  -9   1     3686.03     3660.66     41.30 o
   2  -9   1     1411.28     1376.03     17.64 o
   3  -9   1      301.92      295.30      6.85 o
   4  -9   1       20.19        8.94      2.34 o
   5  -9   1      657.37      661.73      9.63 o
   6  -9   1     2039.02     2035.90     19.65 o
   7  -9   1     1336.53     1288.28     14.98 o
   8  -9   1     1658.44     1604.83     25.08 o
   9  -9   1      357.16      348.60      7.81 o
  10  -9   1     1422.93     1468.31     20.61 o
  11  -9   1      380.26      383.74     10.18 o
  12  -9   1       59.27       55.66      7.03 o
  -8  -8   1      520.62      515.26     16.63 o
  -7  -8   1        7.37        9.09      5.13 o
  -6  -8   1      250.78      247.96     12.05 o
  -5  -8   1       35.40       24.90      3.47 o
  -4  -8   1     1734.30     1728.22     18.37 o
  -3  -8   1     2076.75     2035.08     20.01 o
  -2  -8   1       22.56       19.44      2.40 o
  -1  -8   1       75.66       90.70      3.57 o
   0  -8   1      661.16      711.44      8.60 o
   1  -8   1      410.78      407.22      6.38 o
   2  -8   1     1703.00     1676.62     16.29 o
   3  -8   1      282.48      297.90      4.68 o
   4  -8   1      331.52      348.58      4.87 o
   5  -8   1      308.03      301.67      4.70 o
   6  -8   1     3150.98     3192.07     25.52 o
   7  -8   1      101.26       80.76      3.01 o
   8  -8   1     2349.90     2327.50     21.65 o
   9  -8   1      812.93      807.08     10.28 o
  10  -8   1      703.62      687.77     10.23 o
  11  -8   1      577.52      568.23      9.97 o
  12  -8   1       91.81       97.17      5.26 o
  -9  -7   1      636.22      640.90     18.41 o
  -8  -7   1      459.44      483.24     15.32 o
  -7  -7   1      418.93      405.56     13.13 o
  -6  -7   1     1203.65     1190.85     19.83 o
  -5  -7   1        1.73       -1.03      2.37 o
  -4  -7   1     2333.14     2267.32     21.99 o
  -3  -7   1     1590.27     1575.86     15.94 o
  -2  -7   1     2693.32     2619.53     23.72 o
  -1  -7   1     1910.25     1902.35     18.07 o
   0  -7   1        0.33       -1.63      1.63 o
   1  -7   1      557.61      530.41      6.35 o
   2  -7   1      989.99      975.72      9.34 o
   3  -7   1      102.97       93.00      2.68 o
   4  -7   1      151.85      168.74      3.13 o
   5  -7   1      470.95      450.61      5.28 o
   6  -7   1      425.37      450.61      5.90 o
   7  -7   1      255.90      239.90      4.77 o
   8  -7   1     4285.00     4272.38     35.68 o
   9  -7   1      814.07      831.46     10.06 o
  10  -7   1      534.17      546.17      8.62 o
  11  -7   1      400.31      425.39      8.87 o
  12  -7   1      777.08      748.78     12.68 o
  13  -7   1      870.45      904.30     14.48 o
 -10  -6   1      204.10      192.02     11.22 o
  -9  -6   1      395.06      383.29     13.68 o
  -8  -6   1       75.33       60.57      6.57 o
  -7  -6   1      240.23      243.00     11.94 o
  -6  -6   1     1319.99     1291.75     26.59 o
  -5  -6   1      931.87      899.17     10.34 o
  -4  -6   1     2644.12     2578.77     20.34 o
  -3  -6   1     1883.77     1867.78     17.06 o
  -2  -6   1     4338.73     4187.41     31.50 o
  -1  -6   1     7892.48     7610.71     57.37 o
   0  -6   1        7.47        8.44      1.30 o
   1  -6   1      622.16      521.80      6.48 o
   2  -6   1      727.62      798.77      7.68 o
   3  -6   1      814.42      723.75      7.15 o
   4  -6   1     2212.95     2230.08     15.80 o
   5  -6   1      124.81      121.11      2.40 o
   6  -6   1      648.87      670.67      8.61 o
   7  -6   1        2.53        8.96      1.64 o
   8  -6   1     3677.93     3637.20     30.53 o
   9  -6   1     1198.03     1226.67     12.84 o
  10  -6   1      648.40      627.47      9.54 o
  11  -6   1     1188.39     1179.23     16.35 o
  12  -6   1     1170.15     1157.54     16.38 o
  13  -6   1      637.24      643.97     16.19 o
 -10  -5   1      723.57      748.35     19.45 o
  -9  -5   1       43.19       36.94      5.86 o
  -8  -5   1       76.54       63.65      4.64 o
  -7  -5   1        5.03        3.10      2.63 o
  -6  -5   1      458.46      459.98      8.00 o
  -5  -5   1     1675.08     1611.80     15.16 o
  -4  -5   1      525.90      520.47      6.05 o
  -3  -5   1      514.38      527.70      6.25 o
  -2  -5   1     6066.59     6006.00     43.30 o
  -1  -5   1     5752.19     5353.49     38.69 o
   0  -5   1       21.89       26.28      1.43 o
   1  -5   1     4059.77     3921.93     31.93 o
   2  -5   1      442.11      472.03      4.97 o
   3  -5   1     1720.57     1637.68     11.84 o
   4  -5   1     8856.39     9257.84     58.12 o
   5  -5   1      986.25      980.05      8.59 o
   6  -5   1      749.91      755.31      8.21 o
   7  -5   1     1485.00     1459.07     13.23 o
   8  -5   1     2163.61     2109.88     16.80 o
   9  -5   1     1608.09     1580.90     15.23 o
  10  -5   1      337.26      333.75      6.64 o
  11  -5   1      880.08      809.39     11.94 o
  12  -5   1      572.38      558.75     29.49 o
  13  -5   1      361.84      332.52     21.48 o
 -11  -4   1     1485.17     1528.43     25.59 o
 -10  -4   1     1165.56     1169.64     31.21 o
  -9  -4   1       30.08       27.35      3.48 o
  -8  -4   1       41.66       43.95      3.76 o
  -7  -4   1      101.89      100.31      4.79 o
  -6  -4   1       28.06       30.30      3.08 o
  -5  -4   1     2494.07     2509.74     21.01 o
  -4  -4   1       32.08       35.02      1.71 o
  -3  -4   1     1265.72     1191.50     10.05 o
  -2  -4   1     1033.17      934.65      8.43 o
  -1  -4   1     9555.22     9529.35     66.48 o
   0  -4   1     1341.67     1333.63     10.57 o
   1  -4   1     5786.45     5623.45     39.75 o
   2  -4   1      550.05      511.84      5.74 o
   3  -4   1      132.01       82.37      1.75 o
   4  -4   1     5088.71     5246.30     34.81 o
   5  -4   1       66.96       58.65      2.13 o
   6  -4   1     4173.05     4291.41     30.54 o
   7  -4   1     4684.46     4616.61     32.79 o
   8  -4   1      991.42      952.96      9.69 o
   9  -4   1      997.73     1007.37     14.51 o
  10  -4   1      315.15      300.26     11.48 o
  11  -4   1     2494.03     2475.01     34.48 o
  12  -4   1        8.93        3.62      4.28 o
  13  -4   1       13.74        5.82      5.32 o
 -11  -3   1     1768.10     1804.36     34.73 o
 -10  -3   1      271.13      257.28     11.23 o
  -9  -3   1      367.16      389.61      8.54 o
  -8  -3   1      972.57      909.19     13.74 o
  -7  -3   1      385.74      361.90     10.22 o
  -6  -3   1       74.15       68.30      3.55 o
  -5  -3   1     4257.53     4097.39     31.77 o
  -4  -3   1      446.86      426.90      5.44 o
  -3  -3   1     6590.36     6543.87     44.50 o
  -2  -3   1      440.98      486.25      5.32 o
  -1  -3   1      127.66       92.43      2.45 o
   0  -3   1      207.97      229.09      4.54 o
   1  -3   1     2703.16     2667.78     19.08 o
   2  -3   1     1560.21     1534.85     11.57 o
   3  -3   1      509.30      529.52      4.41 o
   4  -3   1     2541.03     2646.99     18.99 o
   5  -3   1      291.33      307.00      4.67 o
   6  -3   1     4523.45     4630.21     38.78 o
   7  -3   1     2923.74     2849.13     25.46 o
   8  -3   1      272.93      275.72      5.20 o
   9  -3   1     1641.39     1666.60     24.11 o
  10  -3   1       97.33       90.82      6.08 o
  11  -3   1     2188.91     2216.39     40.98 o
  12  -3   1      228.12      196.68     10.95 o
 -12  -2   1        0.79        3.25      3.55 o
 -11  -2   1      288.49      262.26      8.34 o
 -10  -2   1        0.62       -2.47      2.47 o
  -9  -2   1      564.01      579.11     11.56 o
  -8  -2   1     2330.64     2270.29     26.61 o
  -7  -2   1      867.44      861.79     12.17 o
  -6  -2   1     1129.84     1115.60     14.27 o
  -5  -2   1      698.62      674.79     10.71 o
  -4  -2   1     2457.80     2485.60     17.43 o
  -3  -2   1     6878.37     6627.65     44.61 o
  -2  -2   1     1619.28     1637.12     11.98 o
  -1  -2   1     9943.46     9748.54     73.91 o
   0  -2   1    17673.68    17487.69    209.87 o
   1  -2   1    14763.90    14876.54    107.18 o
   2  -2   1     7394.57     7654.05     45.42 o
   3  -2   1     1172.12     1223.22      9.87 o
   4  -2   1        4.84        4.42      1.29 o
   5  -2   1      457.54      485.90      6.66 o
   6  -2   1     2639.74     2625.45     24.99 o
   7  -2   1     3293.32     3355.96     31.52 o
   8  -2   1      388.16      388.75     10.93 o
   9  -2   1     1464.99     1488.19     25.96 o
  10  -2   1       20.26       31.27      4.40 o
  11  -2   1     3225.15     3221.72     73.28 o
  12  -2   1      220.45      218.97     12.70 o
  13  -2   1      173.73      186.59     19.66 o
 -12  -1   1      563.89      573.65     13.59 o
 -11  -1   1        4.16        0.56      2.85 o
 -10  -1   1      102.34       87.58      5.16 o
  -9  -1   1      281.43      293.40      7.40 o
  -8  -1   1     2462.15     2328.14     26.41 o
  -7  -1   1       37.66       45.66      2.53 o
  -6  -1   1      868.69      870.97     11.21 o
  -5  -1   1      586.20      533.05      5.88 o
  -4  -1   1     1043.30      984.62      9.33 o
  -3  -1   1    13488.54    13393.89    100.62 o
  -2  -1   1     3290.03     3397.68     22.81 o
  -1  -1   1     7601.70     7504.83     54.75 o
   0  -1   1      251.42      266.95      2.54 o
   1  -1   1     6553.54     6622.70     39.13 o
   2  -1   1     7431.06     7826.22     61.30 o
   3  -1   1     2176.02     2259.42     18.94 o
   4  -1   1       30.95       54.41      1.90 o
   5  -1   1     3387.67     3697.53     33.15 o
   6  -1   1      610.66      586.14      8.09 o
   7  -1   1      251.60      244.60      4.75 o
   8  -1   1      808.11      758.98     16.39 o
   9  -1   1     1912.12     1840.99     30.46 o
  10  -1   1       21.36       18.19      6.44 o
  11  -1   1     1304.99     1280.97     19.18 o
  12  -1   1      101.59       94.56      5.69 o
  13  -1   1      373.27      380.05     33.59 o
 -12   0   1      960.65     1031.42     30.95 o
 -11   0   1      109.91      103.44      6.19 o
 -10   0   1      420.34      415.20      9.52 o
  -9   0   1        9.86       18.16      3.87 o
  -8   0   1      382.31      366.49      7.27 o
  -7   0   1     1048.74     1074.61     13.47 o
  -6   0   1      818.14      848.23     15.35 o
  -5   0   1     2389.22     2452.43     22.74 o
  -4   0   1     1529.43     1571.44     16.26 o
  -3   0   1     6242.95     6265.62     49.95 o
  -2   0   1     7718.47     8135.67     65.58 o
  -1   0   1    23212.56    23519.16    134.90 o
   1   0   1     7671.39     7836.96     46.46 o
   2   0   1     3007.62     3105.43     25.62 o
   3   0   1      105.99      126.11      2.16 o
   4   0   1     3496.85     3428.26     28.45 o
   5   0   1     4844.78     4857.10     41.89 o
   6   0   1       15.29       13.85      1.11 o
   7   0   1      515.37      498.00      7.05 o
   8   0   1      352.59      317.04      5.99 o
   9   0   1     1540.83     1547.46     21.03 o
  10   0   1       39.04       38.64      3.35 o
  11   0   1     1167.55     1136.27     19.85 o
  12   0   1       48.88       31.85      3.61 o
 -13   1   1      727.62      695.56     19.44 o
 -12   1   1      970.58      935.01     16.63 o
 -11   1   1      556.27      509.99     13.85 o
 -10   1   1     1456.27     1393.55     21.54 o
  -9   1   1      522.99      491.42     15.11 o
  -8   1   1      650.53      611.38      7.63 o
  -7   1   1     1401.54     1532.74     17.84 o
  -6   1   1     1492.24     1601.99     20.14 o
  -5   1   1    10987.43    11575.62     98.15 o
  -4   1   1     1437.04     1486.96     17.77 o
  -3   1   1     5640.65     5644.81     59.12 o
  -2   1   1     4577.56     4644.02     32.99 o
  -1   1   1     8969.30     9201.63     72.04 o
   0   1   1     5712.18     5708.48     46.25 o
   1   1   1     3621.95     3683.02     20.75 o
   2   1   1    10164.87    10268.18     59.23 o
   3   1   1      407.30      422.30      4.55 o
   4   1   1     2525.57     2299.10     18.95 o
   5   1   1     9315.68     9475.37     72.30 o
   6   1   1      162.33      155.10      3.04 o
   7   1   1     1654.65     1583.33     15.95 o
   8   1   1       60.57       45.83      2.57 o
   9   1   1     2721.59     2646.93     55.16 o
  10   1   1      459.20      442.10     10.59 o
  11   1   1     1169.14     1119.23     20.11 o
  12   1   1        6.07       -0.74      3.22 o
 -13   2   1      159.03      139.94     18.19 o
 -12   2   1      189.62      182.48     18.78 o
 -11   2   1     1686.23     1713.35     53.98 o
 -10   2   1     3686.32     3496.28    110.16 o
  -9   2   1       24.65       27.73      3.91 o
  -8   2   1      657.74      576.15      8.62 o
  -7   2   1      213.94      231.79      4.24 o
  -6   2   1       16.83        9.12      1.37 o
  -5   2   1     8025.63     8073.32     69.90 o
  -4   2   1     2377.78     2426.40     19.30 o
  -3   2   1      343.51      291.77      2.92 o
  -2   2   1     1731.42     1701.55     11.19 o
  -1   2   1     1477.75     1448.73     10.10 o
   0   2   1     5777.15     5689.47     39.35 o
   1   2   1      454.53      523.10      4.06 o
   2   2   1      146.58      186.76      2.46 o
   3   2   1     2218.90     2252.94     14.68 o
   4   2   1     4013.82     3854.71     26.55 o
   5   2   1     3372.03     3272.95     25.66 o
   6   2   1       33.22       32.17      1.90 o
   7   2   1     3209.89     3024.92     30.22 o
   8   2   1     1091.87     1075.61     13.62 o
   9   2   1     2268.48     2205.75     29.91 o
  10   2   1      697.05      652.93     12.95 o
  11   2   1      760.55      752.02     16.23 o
  12   2   1      164.46      164.48      8.14 o
 -13   3   1       21.89       19.36      9.97 o
 -12   3   1      403.64      394.30     23.47 o
 -11   3   1     1493.73     1522.26     34.95 o
 -10   3   1     2483.03     2439.58     33.17 o
  -9   3   1      263.55      262.72      7.06 o
  -8   3   1     2346.39     2315.06     23.79 o
  -7   3   1        1.20       -0.88      1.52 o
  -6   3   1     1788.03     1851.06     15.89 o
  -5   3   1     7016.19     7036.22     48.26 o
  -4   3   1      502.82      426.40      4.43 o
  -3   3   1     1744.31     1547.22     10.11 o
  -2   3   1     2088.62     2080.76     13.78 o
  -1   3   1      304.16      280.08      3.07 o
   0   3   1     4449.08     4441.16     30.07 o
   1   3   1     2533.24     2519.89     22.28 o
   2   3   1     3750.71     3626.19     22.84 o
   3   3   1        3.30        4.90      0.91 o
   4   3   1      389.16      323.59      3.60 o
   5   3   1        6.95        6.43      1.29 o
   6   3   1      335.88      353.35      5.79 o
   7   3   1     3914.71     3722.57     40.70 o
   8   3   1      253.35      242.99      8.02 o
   9   3   1     1880.08     1846.41     23.75 o
  10   3   1      259.58      248.26      9.36 o
  11   3   1      942.34      944.31     19.95 o
 -13   4   1       63.08       71.88     14.38 o
 -12   4   1     1693.76     1684.89     55.45 o
 -11   4   1       98.35      114.56     10.25 o
 -10   4   1     1133.08     1188.49     18.67 o
  -9   4   1       28.25       24.99      1.87 o
  -8   4   1     4082.56     4112.40     33.20 o
  -7   4   1      104.59      116.34      3.22 o
  -6   4   1        3.02        1.90      1.39 o
  -5   4   1     5291.33     5416.20     42.11 o
  -4   4   1       32.79       69.76      1.95 o
  -3   4   1     6088.73     5877.81     37.17 o
  -2   4   1    10287.76    10277.53     61.15 o
  -1   4   1      312.74      282.45      3.36 o
   0   4   1     3296.50     3242.22     23.79 o
   1   4   1      874.51      888.04      7.93 o
   2   4   1     1400.37     1226.42      9.51 o
   3   4   1      245.75      220.05      3.22 o
   4   4   1      524.75      510.62      5.50 o
   5   4   1      230.37      226.67      5.40 o
   6   4   1     2319.43     2344.65     25.60 o
   7   4   1     1378.47     1308.41     17.96 o
   8   4   1      302.24      280.72      7.46 o
   9   4   1     1036.87     1027.54     16.14 o
  10   4   1       52.88       43.98      5.15 o
  11   4   1      704.80      711.96     19.44 o
 -13   5   1      461.36      449.68     13.15 o
 -12   5   1     3032.51     3026.59     42.90 o
 -11   5   1      239.51      229.81      5.91 o
 -10   5   1      576.31      556.47      9.32 o
  -9   5   1       94.32       98.23      3.43 o
  -8   5   1     1121.18     1109.81     11.34 o
  -7   5   1      746.54      798.97      8.74 o
  -6   5   1       76.32       82.71      2.64 o
  -5   5   1     2492.15     2657.87     19.73 o
  -4   5   1       13.50       21.49      1.89 o
  -3   5   1     6285.95     5956.05     36.32 o
  -2   5   1     4586.29     4437.77     27.45 o
  -1   5   1      886.37      838.45      7.80 o
   0   5   1     4092.10     4018.65     27.34 o
   1   5   1      700.73      744.62      7.01 o
   2   5   1     7986.92     7834.19     50.82 o
   3   5   1     4646.99     4509.03     30.29 o
   4   5   1      294.29      275.63      4.27 o
   5   5   1      120.44      119.31      3.78 o
   6   5   1      237.10      244.69      5.36 o
   7   5   1      509.20      518.91     11.80 o
   8   5   1      404.68      408.31      9.52 o
   9   5   1      430.37      440.34     13.86 o
  10   5   1      199.73      213.58     15.22 o
 -13   6   1      560.57      591.12     19.97 o
 -12   6   1     3829.23     3837.37     47.36 o
 -11   6   1      404.93      382.44      8.13 o
 -10   6   1      511.47      528.30      8.15 o
  -9   6   1      484.17      481.85      7.51 o
  -8   6   1      902.00      881.87      9.93 o
  -7   6   1      670.84      674.65      8.13 o
  -6   6   1      947.70      961.03      9.31 o
  -5   6   1      348.68      384.68      4.01 o
  -4   6   1       10.35       14.85      1.31 o
  -3   6   1     2598.52     2584.00     16.91 o
  -2   6   1     8375.41     8487.95     59.95 o
  -1   6   1      775.81      758.29      8.04 o
   0   6   1     3932.41     3928.80     29.45 o
   1   6   1      925.80      969.11      9.40 o
   2   6   1     3005.04     2941.16     23.08 o
   3   6   1      260.94      254.48      4.19 o
   4   6   1      491.17      489.59      7.54 o
   5   6   1     2675.69     2625.16     24.66 o
   6   6   1       40.00       49.26      3.85 o
   7   6   1      196.12      180.01     17.11 o
   8   6   1      623.85      635.45     27.80 o
   9   6   1      398.95      411.84     13.95 o
  10   6   1      275.64      307.48     13.10 o
 -13   7   1      318.74      331.35     12.21 o
 -12   7   1     2380.86     2407.36     32.61 o
 -11   7   1       78.58       79.23      4.48 o
 -10   7   1     2765.09     2721.27     26.54 o
  -9   7   1      788.71      768.64     10.06 o
  -8   7   1      128.10      116.24      3.73 o
  -7   7   1      579.30      601.08      7.73 o
  -6   7   1      879.42      871.03      8.95 o
  -5   7   1      781.93      767.87      6.98 o
  -4   7   1     2541.82     2623.56     16.80 o
  -3   7   1      527.43      547.92      5.49 o
  -2   7   1     3770.78     3691.03     28.08 o
  -1   7   1     5283.12     5369.82     42.37 o
   0   7   1     3559.97     3431.34     29.58 o
   1   7   1      242.14      231.25      6.43 o
   2   7   1     2079.55     2026.38     19.22 o
   3   7   1       54.94       70.49      3.68 o
   4   7   1     2612.67     2579.65     24.38 o
   5   7   1     2554.19     2569.44     28.59 o
   6   7   1        5.03        6.95      3.07 o
   7   7   1      602.33      594.73     14.30 o
   8   7   1      423.10      424.67     20.09 o
   9   7   1      380.50      362.29     13.99 o
 -12   8   1      747.92      762.77     16.57 o
 -11   8   1       22.20       15.76      3.09 o
 -10   8   1     1517.96     1546.97     18.99 o
  -9   8   1      635.37      637.49      9.57 o
  -8   8   1        0.74        1.59      2.03 o
  -7   8   1      863.31      880.91     10.18 o
  -6   8   1      754.52      672.07      7.92 o
  -5   8   1     1737.38     1712.43     15.91 o
  -4   8   1     3354.15     3212.40     25.35 o
  -3   8   1        0.08       -2.18      2.18 o
  -2   8   1     3993.96     3856.96     35.07 o
  -1   8   1        3.41        0.50      1.77 o
   0   8   1     4711.50     4721.40     39.97 o
   1   8   1     1270.75     1257.50     12.94 o
   2   8   1      789.12      736.66      9.60 o
   3   8   1       11.23       12.86      2.34 o
   4   8   1     1327.35     1292.41     16.13 o
   5   8   1      899.90      898.14     17.53 o
   6   8   1      163.93      163.91      6.97 o
   7   8   1      289.95      308.44     17.89 o
   8   8   1      809.61      793.28     20.84 o
 -12   9   1       93.19      101.38      7.03 o
 -11   9   1        6.46        6.02      3.04 o
 -10   9   1      975.88      975.01     14.26 o
  -9   9   1      325.03      320.98      7.53 o
  -8   9   1        1.20       -1.44      2.31 o
  -7   9   1       85.59       86.98      3.33 o
  -6   9   1        0.03       -1.97      1.97 o
  -5   9   1     2032.70     1943.99     20.43 o
  -4   9   1     1174.10     1105.05     13.45 o
  -3   9   1     1016.51      983.50     12.54 o
  -2   9   1     2639.34     2579.21     26.01 o
  -1   9   1        4.57        0.87      2.04 o
   0   9   1     2063.18     2012.78     19.88 o
   1   9   1     1432.18     1464.65     14.98 o
   2   9   1       18.53       10.24      2.33 o
   3   9   1       12.76        6.51      2.37 o
   4   9   1        5.01        3.02      2.76 o
   5   9   1        7.21        5.54      3.44 o
   6   9   1      177.02      188.73      8.03 o
   7   9   1      172.18      181.85     11.12 o
 -12  10   1      395.64      368.99     10.92 o
 -11  10   1       67.18       70.25      6.39 o
 -10  10   1      598.41      622.21     15.88 o
  -9  10   1      169.10      163.19      7.80 o
  -8  10   1       74.62       67.63      5.47 o
  -7  10   1      386.90      371.11      7.51 o
  -6  10   1       87.87      101.81      4.69 o
  -5  10   1     1049.96     1038.27     13.45 o
  -4  10   1      177.12      158.74      5.14 o
  -3  10   1      260.53      260.93      6.36 o
  -2  10   1     2734.38     2627.45     27.00 o
  -1  10   1        3.87       -2.60      2.60 o
   0  10   1     2810.23     2827.59     32.06 o
   1  10   1      324.85      338.74      6.83 o
   2  10   1      744.12      747.56     11.71 o
   3  10   1      785.84      818.99     12.73 o
   4  10   1      249.22      262.01      7.81 o
   5  10   1       38.65       40.98      4.89 o
   6  10   1      125.25      134.09      7.32 o
 -11  11   1      644.92      675.13     22.32 o
 -10  11   1       84.74       69.94      6.29 o
  -9  11   1      395.59      363.38     11.14 o
  -8  11   1        2.56       -2.63      3.40 o
  -7  11   1      117.56      118.95      5.03 o
  -6  11   1      271.27      254.66      7.06 o
  -5  11   1      254.35      240.23      6.84 o
  -4  11   1       91.24       82.03      4.68 o
  -3  11   1       54.63       59.85      3.95 o
  -2  11   1     3174.05     3090.51     31.59 o
  -1  11   1       32.75       31.27      3.56 o
   0  11   1     1258.28     1229.83     15.14 o
   1  11   1      112.55      114.69      5.99 o
   2  11   1     1066.29     1055.76     16.52 o
   3  11   1      960.83      968.92     14.69 o
   4  11   1      293.00      292.29     10.01 o
   5  11   1       25.68       18.39      4.48 o
 -10  12   1      286.16      288.97     10.98 o
  -9  12   1      362.93      347.13     11.50 o
  -8  12   1       39.57       39.58      5.29 o
  -7  12   1      626.03      609.10     11.06 o
  -6  12   1     1026.19     1007.57     15.13 o
  -5  12   1      533.89      539.15     10.60 o
  -4  12   1      150.45      137.88      6.09 o
  -3  12   1        2.60       -1.47      2.55 o
  -2  12   1     1034.78     1025.06     14.82 o
  -1  12   1       79.31       81.54      4.75 o
   0  12   1      333.32      321.51      8.62 o
   1  12   1        2.09       -3.46      3.46 o
   2  12   1      909.14      957.08     17.87 o
   3  12   1      653.38      674.53     14.91 o
  -9  13   1      383.71      369.80     14.10 o
  -8  13   1      149.83      155.57      8.97 o
  -7  13   1      524.79      519.27     10.75 o
  -6  13   1      706.86      700.52     13.81 o
  -5  13   1      201.84      209.32      7.67 o
  -4  13   1      765.03      785.29     13.89 o
  -3  13   1      474.82      472.31     10.73 o
  -2  13   1      787.27      807.55     13.32 o
  -1  13   1      487.87      474.93     10.80 o
   0  13   1       55.05       53.72     10.08 o
   1  13   1      149.46      134.95      8.77 o
   2  13   1      129.36      135.63      8.07 o
  -7  14   1      414.30      416.85     10.73 o
  -6  14   1      252.01      250.85      9.84 o
  -5  14   1       39.92       33.96      4.48 o
  -4  14   1     1469.34     1465.54     21.32 o
  -3  14   1      669.34      703.80     14.43 o
  -2  14   1      630.50      658.60     14.69 o
  -1  14   1      187.36      171.62      8.42 o
   1 -14   2      164.17      171.85      7.76 o
   2 -14   2      191.29      206.66      9.11 o
   3 -14   2       23.74       19.70      4.54 o
   4 -14   2     1035.27     1072.17     19.02 o
   5 -14   2     1703.84     1708.76     25.18 o
   6 -14   2      157.40      152.09      7.62 o
  -2 -13   2      170.18      186.27     10.08 o
  -1 -13   2       89.29      101.13      7.05 o
   0 -13   2      359.47      384.70      9.99 o
   1 -13   2        6.42        6.28      3.30 o
   2 -13   2        4.27        0.52      3.08 o
   3 -13   2       58.32       58.83      6.65 o
   4 -13   2      428.84      427.61     10.95 o
   5 -13   2      391.65      383.64      9.38 o
   6 -13   2      478.36      491.34     10.51 o
   7 -13   2     2101.08     2114.78     29.21 o
   8 -13   2       94.34       89.47      7.64 o
   9 -13   2     1311.49     1330.21     24.73 o
  -3 -12   2      978.16     1035.37     23.24 o
  -2 -12   2      634.89      637.63     17.91 o
  -1 -12   2        3.54       -1.85      3.12 o
   0 -12   2       40.97       48.61      7.50 o
   1 -12   2       46.50       46.09      4.19 o
   2 -12   2      218.94      192.78      7.03 o
   3 -12   2      739.79      749.18     14.23 o
   4 -12   2      119.26      116.20      6.04 o
   5 -12   2      154.09      171.04      6.60 o
   6 -12   2      261.88      267.84      7.45 o
   7 -12   2     1013.20      998.62     14.82 o
   8 -12   2        1.79       -0.53      4.03 o
   9 -12   2      483.31      499.80     13.69 o
  10 -12   2        3.96       -1.55      4.25 o
  -5 -11   2      776.12      863.86     25.84 o
  -4 -11   2        0.06       -3.10      4.15 o
  -3 -11   2     2968.30     3109.73     39.41 o
  -2 -11   2     1231.88     1261.92     20.33 o
  -1 -11   2      267.94      282.89      9.88 o
   0 -11   2      631.45      668.19     12.66 o
   1 -11   2        3.85        1.20      2.88 o
   2 -11   2     1004.39      984.94     14.83 o
   3 -11   2      878.53      860.19     12.56 o
   4 -11   2       13.17        3.59      2.76 o
   5 -11   2      162.95      173.07      6.04 o
   6 -11   2       25.73       23.74      3.24 o
   7 -11   2     1081.55     1076.19     14.87 o
   8 -11   2       48.87       46.79      5.80 o
   9 -11   2      734.15      739.45     24.39 o
  10 -11   2        1.56        3.28      3.98 o
  11 -11   2      445.11      448.71     15.25 o
  -6 -10   2      199.12      198.10     11.22 o
  -5 -10   2      512.42      579.44     14.45 o
  -4 -10   2       49.33       48.64      4.86 o
  -3 -10   2     1065.60     1116.22     16.41 o
  -2 -10   2     1085.30     1137.76     14.81 o
  -1 -10   2      127.48      131.42      5.61 o
   0 -10   2      845.97      879.49     13.40 o
   1 -10   2      225.52      221.47      6.58 o
   2 -10   2     2080.58     2027.09     22.11 o
   3 -10   2     1268.18     1250.52     15.40 o
   4 -10   2      117.38      108.20      4.85 o
   5 -10   2     1255.81     1147.76     17.92 o
   6 -10   2     1073.58     1021.31     14.04 o
   7 -10   2     1896.40     1798.37     20.76 o
   8 -10   2      445.22      465.05     11.64 o
   9 -10   2      763.34      776.66     15.81 o
  10 -10   2      299.30      303.35     10.01 o
  11 -10   2      180.14      174.89      8.07 o
  -7  -9   2      961.85     1040.89     29.86 o
  -6  -9   2      365.46      372.95     11.16 o
  -5  -9   2      247.11      249.35      8.25 o
  -4  -9   2      256.91      281.60      8.21 o
  -3  -9   2      382.17      376.93      7.83 o
  -2  -9   2      802.71      842.81     10.91 o
  -1  -9   2      628.19      638.18      8.97 o
   0  -9   2      705.07      719.33     12.51 o
   1  -9   2       22.11       23.29      3.04 o
   2  -9   2      268.88      280.10      6.39 o
   3  -9   2       66.77       59.18      3.43 o
   4  -9   2     1139.28     1123.00     12.67 o
   5  -9   2     3279.21     3194.57     31.14 o
   6  -9   2     1297.82     1230.00     13.27 o
   7  -9   2     2033.53     1943.17     18.97 o
   8  -9   2      810.58      841.07     11.60 o
   9  -9   2      846.48      858.68     11.99 o
  10  -9   2      748.36      762.46     11.35 o
  11  -9   2       42.93       62.18      4.69 o
  12  -9   2      192.85      191.86      8.76 o
  -8  -8   2       25.81       19.18      6.75 o
  -7  -8   2      817.69      840.58     20.69 o
  -6  -8   2      340.13      368.64     10.45 o
  -5  -8   2     1368.52     1364.97     19.91 o
  -4  -8   2     2855.17     2840.00     27.10 o
  -3  -8   2        1.02       -2.73      2.73 o
  -2  -8   2      488.94      514.92      7.72 o
  -1  -8   2       63.54       56.25      2.94 o
   0  -8   2     1397.58     1437.11     14.77 o
   1  -8   2      304.05      298.30      6.40 o
   2  -8   2      120.03      114.90      4.51 o
   3  -8   2      407.93      414.10      6.98 o
   4  -8   2     1449.17     1439.00     11.74 o
   5  -8   2     2509.74     2466.14     18.91 o
   6  -8   2      829.45      769.46      8.18 o
   7  -8   2     2500.95     2415.79     20.56 o
   8  -8   2     1214.07     1244.73     13.54 o
   9  -8   2     1078.05     1042.47     12.23 o
  10  -8   2     3300.51     3306.27     31.65 o
  11  -8   2      203.21      202.48      6.14 o
  12  -8   2      288.12      298.86      8.02 o
  -9  -7   2      289.74      315.20     13.24 o
  -8  -7   2       37.61       26.71      5.99 o
  -7  -7   2      352.84      360.15     12.53 o
  -6  -7   2       29.35       37.03      4.55 o
  -5  -7   2     1038.48     1039.06     15.94 o
  -4  -7   2     3259.42     3213.72     29.39 o
  -3  -7   2      119.42      100.05      3.78 o
  -2  -7   2     1314.71     1355.69     14.09 o
  -1  -7   2       47.93       51.24      2.67 o
   0  -7   2      762.87      728.37     12.13 o
   1  -7   2     2983.15     2944.57     23.09 o
   2  -7   2       67.68       51.39      2.10 o
   3  -7   2      622.86      623.16      7.44 o
   4  -7   2       67.52       63.75      2.17 o
   5  -7   2     1312.65     1347.05     12.75 o
   6  -7   2      901.38      849.45      8.97 o
   7  -7   2     1698.02     1622.55     15.84 o
   8  -7   2     1708.96     1696.71     16.58 o
   9  -7   2      710.80      724.43      8.77 o
  10  -7   2     2110.65     2148.56     23.65 o
  11  -7   2       22.93       23.64      3.01 o
  12  -7   2      694.94      684.31     12.04 o
  13  -7   2      139.19      131.56      5.46 o
 -10  -6   2       88.16       77.66      8.18 o
  -9  -6   2      232.48      239.15     11.45 o
  -8  -6   2       83.65       94.01      9.92 o
  -7  -6   2       41.26       48.57      5.74 o
  -6  -6   2       19.52       11.98      3.39 o
  -5  -6   2      878.70      828.76     16.84 o
  -4  -6   2     2537.11     2444.51     19.50 o
  -3  -6   2      403.67      388.62      5.57 o
  -2  -6   2     2418.39     2314.28     19.83 o
  -1  -6   2      369.43      402.40      5.28 o
   0  -6   2     3985.55     3988.89     37.12 o
   1  -6   2     2205.43     2096.68     17.65 o
   2  -6   2        1.05        0.17      1.01 o
   3  -6   2     2560.02     2449.58     21.70 o
   4  -6   2     1535.08     1584.57     11.93 o
   5  -6   2      167.47      160.25      2.78 o
   6  -6   2      864.48      867.03      8.69 o
   7  -6   2     1372.85     1317.10     15.76 o
   8  -6   2     1756.25     1762.03     15.75 o
   9  -6   2      421.32      385.43      6.19 o
  10  -6   2     1988.44     1975.53     21.69 o
  11  -6   2      113.23      102.02      5.26 o
  12  -6   2     1178.48     1166.77     16.55 o
  13  -6   2      476.45      496.19     13.34 o
 -10  -5   2        5.92       -2.95      7.81 o
  -9  -5   2      145.81      141.09     10.31 o
  -8  -5   2      252.85      253.43      8.65 o
  -7  -5   2      198.50      184.42      6.80 o
  -6  -5   2       45.75       44.58      3.07 o
  -5  -5   2      904.26      886.66     10.36 o
  -4  -5   2     1553.77     1480.18     12.64 o
  -3  -5   2      903.44      884.25      8.85 o
  -2  -5   2     5693.95     5510.87     42.68 o
  -1  -5   2       24.93       35.87      1.75 o
   0  -5   2      608.75      556.26      5.69 o
   1  -5   2      289.32      239.58      3.48 o
   2  -5   2     1888.97     1887.57     15.88 o
   3  -5   2     4691.68     4466.85     30.55 o
   4  -5   2     5128.33     5193.33     33.56 o
   5  -5   2        2.33        3.89      1.09 o
   6  -5   2     2659.95     2721.26     21.57 o
   7  -5   2      875.96      884.75      8.40 o
   8  -5   2     1493.51     1478.82     15.19 o
   9  -5   2      138.95      146.60      3.91 o
  10  -5   2      215.65      218.24      5.38 o
  11  -5   2      424.08      396.84      7.55 o
  12  -5   2      635.59      621.87     17.26 o
  13  -5   2      570.18      556.56     17.14 o
 -11  -4   2      644.01      684.39     47.67 o
 -10  -4   2        6.83        4.47      3.77 o
  -9  -4   2      217.08      206.04      7.52 o
  -8  -4   2      267.62      261.78      7.32 o
  -7  -4   2      194.20      197.38      9.06 o
  -6  -4   2     2226.26     2164.67     23.51 o
  -5  -4   2      364.35      334.51      5.07 o
  -4  -4   2     1020.28     1032.42      9.63 o
  -3  -4   2     1301.19     1427.79     11.70 o
  -2  -4   2     5991.43     5614.78     42.93 o
  -1  -4   2      536.49      569.54      5.80 o
   0  -4   2     4047.58     4187.50     35.55 o
   1  -4   2      859.41      855.44      7.54 o
   2  -4   2     3097.41     3160.23     24.53 o
   3  -4   2     3211.62     3033.17     20.10 o
   4  -4   2     3472.12     3446.99     21.58 o
   5  -4   2      875.66      838.28      7.87 o
   6  -4   2     2429.83     2446.37     17.52 o
   7  -4   2      303.25      292.19      5.10 o
   8  -4   2     1221.01     1277.61     12.39 o
   9  -4   2      367.45      368.79     11.81 o
  10  -4   2      269.78      299.03     15.12 o
  11  -4   2        5.64        0.41      3.81 o
  12  -4   2      310.33      308.53     14.62 o
  13  -4   2      110.59      144.91     11.48 o
 -11  -3   2      233.80      229.35      9.74 o
 -10  -3   2        7.20        8.59      4.32 o
  -9  -3   2      292.74      277.72      7.34 o
  -8  -3   2      471.56      459.27      9.14 o
  -7  -3   2     3798.36     3700.85     46.63 o
  -6  -3   2     2595.84     2558.83     26.39 o
  -5  -3   2     1874.11     1834.37     13.90 o
  -4  -3   2     2757.22     2684.02     20.53 o
  -3  -3   2     1402.67     1425.21     11.77 o
  -2  -3   2     5690.80     5717.61     41.09 o
  -1  -3   2     2833.16     2901.92     22.67 o
   0  -3   2     2145.61     2206.17     16.49 o
   1  -3   2     1537.93     1488.47     12.04 o
   2  -3   2     2153.32     2265.41     17.67 o
   3  -3   2     1582.17     1504.16      9.58 o
   4  -3   2      492.89      470.96      4.55 o
   5  -3   2      560.00      442.07      4.21 o
   6  -3   2     4509.28     4547.98     33.57 o
   7  -3   2      908.99      958.30     10.72 o
   8  -3   2     1580.37     1644.67     24.43 o
   9  -3   2      802.21      800.23     14.73 o
  10  -3   2     1398.65     1447.01     22.73 o
  11  -3   2      680.81      652.29     14.53 o
  12  -3   2       28.49       20.92      5.55 o
  13  -3   2      125.37      136.06     12.33 o
 -12  -2   2      200.36      196.51     15.89 o
 -11  -2   2      245.23      242.22     13.00 o
 -10  -2   2        0.15       -2.23      2.60 o
  -9  -2   2      690.97      666.89     11.16 o
  -8  -2   2       30.70       26.60      2.76 o
  -7  -2   2      152.02      148.86      4.77 o
  -6  -2   2     3701.38     3560.57     39.92 o
  -5  -2   2       49.15       66.01      2.32 o
  -4  -2   2     8124.20     8085.34     51.44 o
  -3  -2   2     1738.29     1704.09     13.27 o
  -2  -2   2     3000.17     2815.13     21.80 o
  -1  -2   2     1434.02     1416.49     11.60 o
   0  -2   2     8293.39     8390.66     62.53 o
   1  -2   2      731.78      680.46      6.42 o
   2  -2   2      130.69      130.13      1.97 o
   3  -2   2       75.32       89.00      1.63 o
   4  -2   2      148.22      143.43      3.06 o
   5  -2   2     2781.24     2800.55     26.15 o
   6  -2   2     3192.98     3236.73     27.95 o
   7  -2   2        0.36        0.95      1.71 o
   8  -2   2     1034.37     1036.83     14.37 o
   9  -2   2       11.42       21.16      6.14 o
  10  -2   2     2971.08     2981.36     39.30 o
  11  -2   2     1698.29     1681.61     30.65 o
  12  -2   2       10.64        1.78      4.70 o
  13  -2   2      240.83      229.16     15.24 o
 -12  -1   2        9.73       11.06      3.79 o
 -11  -1   2       21.68       19.49      3.65 o
 -10  -1   2       92.59       89.53      4.92 o
  -9  -1   2      100.25       92.13      5.16 o
  -8  -1   2      819.84      824.74     14.97 o
  -7  -1   2      241.70      259.45      5.50 o
  -6  -1   2     2394.64     2586.74     22.92 o
  -5  -1   2        1.21        3.02      1.06 o
  -4  -1   2    21384.34    21557.37    185.46 o
  -3  -1   2     4773.38     4772.35     31.94 o
  -2  -1   2     1141.89     1030.52      8.52 o
  -1  -1   2     1650.91     1701.90     12.58 o
   0  -1   2     2528.87     2650.46     25.62 o
   1  -1   2     8071.33     8596.33     53.38 o
   2  -1   2     6125.02     6443.57     39.77 o
   3  -1   2        3.31        2.04      1.02 o
   4  -1   2       94.21       79.12      2.72 o
   5  -1   2      158.77      229.94      3.76 o
   6  -1   2     3190.77     3315.49     31.15 o
   7  -1   2        2.76        5.65      1.62 o
   8  -1   2      805.97      799.74     14.37 o
   9  -1   2        7.19        1.28      3.57 o
  10  -1   2     3078.14     2957.24     32.77 o
  11  -1   2     1179.71     1126.79     16.84 o
  12  -1   2      311.94      323.31      7.08 o
  13  -1   2      727.92      725.90     15.61 o
 -12   0   2       33.60       36.36      4.08 o
 -11   0   2      244.17      239.64      7.75 o
 -10   0   2      199.41      194.92     11.80 o
  -9   0   2     1023.14      899.62     14.32 o
  -8   0   2      551.24      570.75     10.02 o
  -7   0   2     1057.64     1049.81     12.78 o
  -6   0   2     1631.43     1666.66     15.43 o
  -5   0   2       27.73       28.78      1.49 o
  -4   0   2    20465.52    21224.50    159.39 o
  -3   0   2      725.02      677.86      6.28 o
  -2   0   2       42.25       64.25      1.14 o
  -1   0   2     8009.12     8432.88     54.74 o
   0   0   2     2348.21     2687.34     19.13 o
   1   0   2       23.19       35.14      1.18 o
   2   0   2      648.71      655.64      4.57 o
   3   0   2      307.15      269.95      3.19 o
   4   0   2     2735.36     2607.10     21.20 o
   5   0   2       61.74       71.48      2.11 o
   6   0   2     2401.62     2299.35     22.33 o
   7   0   2     2659.55     2680.11     24.01 o
   8   0   2      559.68      547.26     11.04 o
   9   0   2      203.16      207.53      5.26 o
  10   0   2     1354.10     1338.40     17.73 o
  11   0   2       28.70       31.22      3.08 o
  12   0   2      483.89      503.33     16.50 o
 -13   1   2     2291.99     2318.39     35.52 o
 -12   1   2       24.12       25.58      3.95 o
 -11   1   2      853.03      804.22     16.82 o
 -10   1   2        1.25        1.00      2.97 o
  -9   1   2      602.86      526.74     18.19 o
  -8   1   2     2933.10     3080.51     36.74 o
  -7   1   2      402.26      403.80      5.51 o
  -6   1   2     2492.01     2613.95     24.88 o
  -5   1   2      362.69      343.73      4.81 o
  -4   1   2     9565.23    10034.79     76.05 o
  -3   1   2      105.25       82.24      1.64 o
  -2   1   2     4373.42     4366.93     30.13 o
  -1   1   2     2919.85     3044.67     22.50 o
   0   1   2      396.72      445.68      4.37 o
   1   1   2    18794.96    19528.86    124.64 o
   2   1   2       46.99       44.88      1.13 o
   3   1   2     4515.78     4475.48     33.05 o
   4   1   2     1343.09     1084.41      9.58 o
   5   1   2     1098.52     1154.46     10.43 o
   6   1   2     3247.19     3095.38     25.75 o
   7   1   2     1643.85     1582.73     14.82 o
   8   1   2     3608.76     3417.90     33.66 o
   9   1   2     2129.76     2044.25     24.65 o
  10   1   2      326.43      302.61      7.31 o
  11   1   2        7.80       -2.78      2.78 o
  12   1   2      595.79      623.27     27.76 o
 -13   2   2      979.72      974.02     17.84 o
 -12   2   2      129.56      110.45      7.36 o
 -11   2   2     1158.92     1158.83     24.68 o
 -10   2   2      689.10      714.13     11.77 o
  -9   2   2      583.47      539.48      9.22 o
  -8   2   2     1804.39     1884.41     19.15 o
  -7   2   2      374.83      406.53      5.14 o
  -6   2   2     4830.23     4714.80     39.28 o
  -5   2   2     7415.61     7585.61     54.47 o
  -4   2   2     1304.08     1333.71     12.15 o
  -3   2   2     1487.18     1441.24     11.27 o
  -2   2   2     2119.14     2374.73     18.03 o
  -1   2   2    27239.48    27474.99    233.47 o
   0   2   2        9.56        7.82      0.69 o
   1   2   2      118.65      160.63      2.25 o
   2   2   2     5502.94     5854.97     34.33 o
   3   2   2     3860.97     3822.22     23.82 o
   4   2   2     5112.89     4892.34     33.33 o
   5   2   2      214.89      220.20      4.33 o
   6   2   2     4709.30     4447.36     34.51 o
   7   2   2      618.21      596.94      8.31 o
   8   2   2     4979.35     4806.99     46.23 o
   9   2   2     4064.89     3889.32     42.88 o
  10   2   2      243.14      223.35      8.26 o
  11   2   2       65.30       52.06      5.13 o
  12   2   2        0.01       -3.50      3.50 o
 -13   3   2      482.10      430.10     14.96 o
 -12   3   2       58.95       57.80      5.57 o
 -11   3   2     1358.65     1335.83     19.21 o
 -10   3   2      241.75      226.84      9.65 o
  -9   3   2       42.02       39.40      2.51 o
  -8   3   2      428.83      412.15      6.18 o
  -7   3   2        2.92        2.73      1.14 o
  -6   3   2     5202.17     4872.21     36.16 o
  -5   3   2     8644.10     8835.51     63.54 o
  -4   3   2       30.07       18.35      1.11 o
  -3   3   2    10563.15    10730.97     73.66 o
  -2   3   2     6670.22     6705.40     46.65 o
  -1   3   2     2346.38     2216.84     15.67 o
   0   3   2     1081.11     1126.26      8.27 o
   1   3   2      479.08      497.33      4.39 o
   2   3   2      888.41      934.37      6.75 o
   3   3   2      214.54      211.67      2.67 o
   4   3   2      907.61      836.92      8.66 o
   5   3   2       37.93       31.29      2.06 o
   6   3   2     3037.60     2999.92     27.51 o
   7   3   2        0.88       -1.97      1.97 o
   8   3   2     3005.86     2910.76     30.56 o
   9   3   2     2428.30     2394.31     29.15 o
  10   3   2      154.34      145.74      6.85 o
  11   3   2      897.92      882.00     19.19 o
 -13   4   2      280.84      263.60      7.52 o
 -12   4   2        2.26       -2.24      2.24 o
 -11   4   2      614.86      628.80     17.96 o
 -10   4   2      925.65      881.35     15.26 o
  -9   4   2       27.50       25.19      2.33 o
  -8   4   2       50.43       45.10      2.16 o
  -7   4   2        0.10        1.47      1.24 o
  -6   4   2     5083.47     4884.86     38.60 o
  -5   4   2     4376.08     4415.57     31.12 o
  -4   4   2     5158.12     5211.23     32.06 o
  -3   4   2     8871.29     8984.04     59.17 o
  -2   4   2     1164.71     1340.43     10.21 o
  -1   4   2    19020.28    19319.98    125.51 o
   0   4   2     2493.92     2495.37     19.28 o
   1   4   2      186.94      156.51      2.57 o
   2   4   2     1015.70      998.19      8.08 o
   3   4   2       71.06       81.85      2.09 o
   4   4   2     1695.10     1697.79     12.66 o
   5   4   2      644.55      616.10      7.30 o
   6   4   2     1420.29     1373.14     14.24 o
   7   4   2      278.62      260.77      6.45 o
   8   4   2      654.11      630.19     11.57 o
   9   4   2      972.00      982.15     24.92 o
  10   4   2     1029.64     1062.20     19.48 o
  11   4   2     1233.88     1280.75     36.69 o
 -13   5   2      394.13      411.70     10.56 o
 -12   5   2      237.06      235.61     11.68 o
 -11   5   2      442.28      445.19     10.25 o
 -10   5   2     1333.92     1362.43     17.42 o
  -9   5   2      127.39      121.80      4.07 o
  -8   5   2      180.35      186.87      3.96 o
  -7   5   2      770.17      769.91      8.62 o
  -6   5   2       79.48       70.59      2.91 o
  -5   5   2      828.44      860.75      7.00 o
  -4   5   2       57.55       29.67      1.32 o
  -3   5   2    17238.12    17714.86    109.75 o
  -2   5   2     3084.13     3226.82     24.00 o
  -1   5   2    10216.50    10203.57     67.62 o
   0   5   2      125.65      174.38      3.06 o
   1   5   2     2629.90     2513.52     19.57 o
   2   5   2     6350.23     6378.42     41.95 o
   3   5   2      887.60      870.47      8.18 o
   4   5   2      580.23      573.11      6.80 o
   5   5   2     1237.49     1177.39     12.80 o
   6   5   2     3856.28     3799.03     35.89 o
   7   5   2     1637.90     1587.93     20.91 o
   8   5   2        2.47        1.06      2.78 o
   9   5   2      253.49      253.36     10.86 o
  10   5   2      182.92      162.40     13.28 o
 -13   6   2     1181.99     1233.62     21.76 o
 -12   6   2      546.41      549.02     12.46 o
 -11   6   2      181.09      173.20      6.73 o
 -10   6   2      836.47      853.95     11.93 o
  -9   6   2        4.55        2.47      1.81 o
  -8   6   2      191.77      192.10      4.30 o
  -7   6   2     4608.35     4541.35     37.01 o
  -6   6   2      631.03      638.63      7.01 o
  -5   6   2     1931.63     1971.23     14.17 o
  -4   6   2     2763.94     2793.95     18.30 o
  -3   6   2     5446.31     5557.37     36.17 o
  -2   6   2      106.54      118.22      3.63 o
  -1   6   2     3418.64     3530.55     26.72 o
   0   6   2      351.21      408.23      5.31 o
   1   6   2     2098.50     2053.28     17.76 o
   2   6   2     3581.02     3485.94     25.57 o
   3   6   2      571.12      567.16      6.73 o
   4   6   2     2831.32     2782.15     22.60 o
   5   6   2      877.25      859.08     10.65 o
   6   6   2      851.99      835.65     13.65 o
   7   6   2     2602.50     2527.27     36.43 o
   8   6   2      128.04      119.70      8.37 o
   9   6   2      851.06      827.18     20.45 o
 -13   7   2     1531.69     1578.61     26.93 o
 -12   7   2      166.31      171.88      7.47 o
 -11   7   2      449.87      466.69     10.33 o
 -10   7   2      229.03      232.36      6.11 o
  -9   7   2       20.88       21.27      2.52 o
  -8   7   2     1959.91     1969.36     18.61 o
  -7   7   2     4356.94     4379.95     33.72 o
  -6   7   2        4.91        4.32      1.31 o
  -5   7   2     1586.48     1538.33     11.26 o
  -4   7   2        3.58       10.92      1.25 o
  -3   7   2     1813.46     1824.97     13.55 o
  -2   7   2       10.31       14.48      1.63 o
  -1   7   2      829.33      844.06      8.74 o
   0   7   2      122.25      128.65      4.52 o
   1   7   2      811.47      789.22      9.49 o
   2   7   2      573.48      590.54      8.39 o
   3   7   2        8.99        7.61      1.83 o
   4   7   2       31.20       25.89      2.90 o
   5   7   2      610.88      586.63     10.34 o
   6   7   2      949.11      921.90     15.31 o
   7   7   2     1695.97     1666.98     27.46 o
   8   7   2        0.20       -0.47      4.55 o
   9   7   2     1188.81     1207.93     29.82 o
 -12   8   2      119.52      103.94      8.04 o
 -11   8   2      185.51      184.15      7.64 o
 -10   8   2      328.81      315.52      8.06 o
  -9   8   2      336.67      337.51      7.39 o
  -8   8   2     2473.75     2346.15     25.76 o
  -7   8   2     1744.15     1698.25     17.90 o
  -6   8   2      880.33      879.04     10.23 o
  -5   8   2     4458.11     4310.38     34.53 o
  -4   8   2      221.81      222.33      3.75 o
  -3   8   2     2913.94     2825.50     25.20 o
  -2   8   2      423.99      434.63      6.72 o
  -1   8   2     1774.16     1690.77     16.79 o
   0   8   2      472.94      459.54      7.16 o
   1   8   2     1233.38     1185.16     12.49 o
   2   8   2       24.13       31.53      2.44 o
   3   8   2       59.99       60.71      4.64 o
   4   8   2     1394.91     1388.26     17.00 o
   5   8   2      329.96      341.63      8.23 o
   6   8   2        5.78        5.38      3.29 o
   7   8   2      234.28      244.30     10.08 o
   8   8   2      112.28      115.24     12.02 o
 -12   9   2      213.61      212.61      9.40 o
 -11   9   2      101.85       88.31      5.30 o
 -10   9   2       94.33       89.40      4.79 o
  -9   9   2       80.46       69.15      4.56 o
  -8   9   2      412.96      407.11      8.44 o
  -7   9   2      135.04      133.98      4.69 o
  -6   9   2     2033.69     1965.72     24.04 o
  -5   9   2     4346.60     4194.60     38.71 o
  -4   9   2       77.86       65.81      3.62 o
  -3   9   2     2450.78     2383.94     24.31 o
  -2   9   2      585.43      553.07      8.16 o
  -1   9   2     1973.50     1886.12     18.83 o
   0   9   2     3872.05     3828.90     37.38 o
   1   9   2      148.79      166.65      5.36 o
   2   9   2      290.57      327.11      7.07 o
   3   9   2        1.38       -2.25      2.25 o
   4   9   2       85.41       82.69      4.95 o
   5   9   2     1396.82     1409.49     21.51 o
   6   9   2       18.53       14.20      3.89 o
   7   9   2      315.12      326.54     11.64 o
 -11  10   2      117.59      146.21      9.64 o
 -10  10   2      437.22      443.52     11.93 o
  -9  10   2      153.71      144.34      7.36 o
  -8  10   2        8.59        6.47      3.34 o
  -7  10   2       36.09       29.84      3.02 o
  -6  10   2      462.49      435.75      8.51 o
  -5  10   2     1207.79     1158.34     14.50 o
  -4  10   2        4.76        4.59      2.32 o
  -3  10   2      843.48      828.98     11.74 o
  -2  10   2       17.06        9.18      2.68 o
  -1  10   2     1299.73     1278.09     15.92 o
   0  10   2     1395.99     1415.20     19.84 o
   1  10   2      168.43      152.12      4.97 o
   2  10   2       25.56       31.04      3.27 o
   3  10   2      612.65      588.37     10.57 o
   4  10   2      470.61      476.94     10.68 o
   5  10   2     1264.21     1321.84     22.81 o
   6  10   2        8.87        4.41      3.81 o
 -11  11   2       89.86       88.90      7.16 o
 -10  11   2      911.63      912.06     18.56 o
  -9  11   2      505.97      489.18     12.89 o
  -8  11   2        2.02       -3.33      3.33 o
  -7  11   2      451.69      435.58      8.75 o
  -6  11   2      170.88      148.92      6.19 o
  -5  11   2     1061.32     1017.99     16.46 o
  -4  11   2      122.83      119.15      5.35 o
  -3  11   2     1034.59      992.12     13.72 o
  -2  11   2       15.43        8.15      3.21 o
  -1  11   2     1030.68     1030.57     14.35 o
   0  11   2      706.83      733.80     11.04 o
   1  11   2        0.96       -2.47      2.47 o
   2  11   2      992.67     1082.35     16.96 o
   3  11   2       89.62       83.78      5.19 o
   4  11   2      250.94      289.76      8.74 o
   5  11   2      501.38      519.54     14.40 o
 -10  12   2     1428.02     1522.11     41.24 o
  -9  12   2       70.29       68.09      6.39 o
  -8  12   2      163.91      146.35      8.48 o
  -7  12   2     1731.23     1649.78     25.02 o
  -6  12   2      356.93      345.38      8.45 o
  -5  12   2      717.48      691.28     12.29 o
  -4  12   2      563.96      577.32     11.16 o
  -3  12   2      363.04      368.86      8.30 o
  -2  12   2     1038.77     1053.59     14.97 o
  -1  12   2       41.96       42.14      3.79 o
   0  12   2      197.74      209.93      6.47 o
   1  12   2      432.87      438.24     16.12 o
   2  12   2      497.61      574.56     14.24 o
   3  12   2      157.62      148.78      7.39 o
  -9  13   2      147.27      168.56      9.60 o
  -8  13   2      193.96      187.26      9.74 o
  -7  13   2     1020.91     1046.42     16.06 o
  -6  13   2      216.52      226.16      7.62 o
  -5  13   2      577.26      574.28     12.66 o
  -4  13   2      977.95      975.33     15.88 o
  -3  13   2      698.02      689.67     13.13 o
  -2  13   2     1390.49     1394.44     18.67 o
  -1  13   2       19.41       18.81      3.53 o
   0  13   2       23.56       20.18      4.48 o
   1  13   2       46.00       37.44      5.97 o
  -6  14   2       81.01       67.23      5.19 o
  -5  14   2      662.81      650.56     13.62 o
  -4  14   2      195.57      187.08      8.03 o
  -3  14   2      557.33      567.60     13.03 o
  -2  14   2     1405.81     1464.52     27.90 o
  -1  14   2        5.22       -2.17      3.48 o
   2 -14   3       15.80        8.11      3.98 o
   3 -14   3      328.92      323.08     13.85 o
   4 -14   3      924.30      982.73     18.17 o
   5 -14   3      204.57      191.60      8.64 o
   6 -14   3     1148.01     1112.59     18.83 o
  -1 -13   3     1119.87     1149.12     31.21 o
   0 -13   3      307.37      335.20      9.38 o
   1 -13   3       43.30       33.16      4.75 o
   2 -13   3       17.78       20.89      3.81 o
   3 -13   3      106.61       96.58      6.26 o
   4 -13   3     1178.69     1193.18     19.58 o
   5 -13   3       14.46       11.35      4.76 o
   6 -13   3      930.25      933.90     16.30 o
   7 -13   3      227.03      230.06      7.68 o
   8 -13   3     1611.36     1650.14     28.25 o
  -3 -12   3      730.51      805.60     16.58 o
  -2 -12   3        4.39        1.56      4.01 o
  -1 -12   3      279.47      307.66     12.08 o
   0 -12   3      688.80      704.66     13.17 o
   1 -12   3       18.42       14.73      3.35 o
   2 -12   3      606.80      617.88     11.71 o
   3 -12   3       48.83       51.31      6.48 o
   4 -12   3      304.99      293.52      8.82 o
   5 -12   3      325.96      332.23      9.05 o
   6 -12   3      593.70      581.13     10.92 o
   7 -12   3      643.37      655.30     11.51 o
   8 -12   3      526.49      527.24     13.88 o
   9 -12   3      760.80      768.86     17.22 o
  10 -12   3       19.13       14.69      4.80 o
  -5 -11   3        6.85       10.22      5.47 o
  -4 -11   3      917.58      966.59     19.66 o
  -3 -11   3      409.50      411.51     11.01 o
  -2 -11   3       32.54       18.96      4.15 o
  -1 -11   3      743.21      784.00     14.88 o
   0 -11   3       80.17       70.15      4.70 o
   1 -11   3       17.92       19.75      3.29 o
   2 -11   3      229.47      235.28      7.10 o
   3 -11   3      388.61      387.74     12.44 o
   4 -11   3      393.60      384.79      9.51 o
   5 -11   3      125.91      122.68      5.39 o
   6 -11   3      423.28      397.91      9.12 o
   7 -11   3      951.75      929.91     13.53 o
   8 -11   3       91.63       85.75      7.37 o
   9 -11   3        0.68       -3.31      3.31 o
  10 -11   3      255.92      253.13      8.90 o
  11 -11   3      414.03      443.70     18.41 o
  -6 -10   3      159.00      195.49      9.65 o
  -5 -10   3      232.26      253.71     10.13 o
  -4 -10   3      736.05      763.56     14.58 o
  -3 -10   3     1833.05     1821.18     23.47 o
  -2 -10   3      409.32      350.10      9.42 o
  -1 -10   3      291.85      310.98      7.75 o
   0 -10   3        5.87        1.57      2.56 o
   1 -10   3      899.37      906.03     13.66 o
   2 -10   3     2126.98     2136.25     26.91 o
   3 -10   3     1064.75     1079.19     15.66 o
   4 -10   3     1105.17     1099.25     15.20 o
   5 -10   3      133.46      133.05      5.40 o
   6 -10   3     2551.57     2480.75     27.14 o
   7 -10   3     1886.91     1859.20     21.36 o
   8 -10   3      126.82      118.74      7.05 o
   9 -10   3      241.02      235.09      8.78 o
  10 -10   3       56.27       49.13      4.73 o
  11 -10   3      465.66      480.67     14.48 o
  -7  -9   3     1733.62     1790.72     34.95 o
  -6  -9   3       72.70       77.90      7.92 o
  -5  -9   3     1106.40     1155.55     18.50 o
  -4  -9   3      470.27      452.06      8.90 o
  -3  -9   3     1431.68     1435.03     18.84 o
  -2  -9   3       19.37        7.62      3.13 o
  -1  -9   3      114.09      126.70      4.65 o
   0  -9   3        2.68        2.20      2.33 o
   1  -9   3      171.87      185.28      5.87 o
   2  -9   3     1907.48     1826.08     21.40 o
   3  -9   3      748.54      735.76     10.53 o
   4  -9   3     3698.15     3628.75     34.80 o
   5  -9   3     1333.52     1316.10     13.79 o
   6  -9   3     1068.41     1098.94     12.43 o
   7  -9   3     3969.58     3807.27     30.89 o
   8  -9   3        4.17        1.72      2.12 o
   9  -9   3     1867.85     1856.30     17.90 o
  10  -9   3        0.64       -2.40      2.40 o
  11  -9   3       13.16        5.28      3.20 o
  12  -9   3       22.06       17.46      3.91 o
  -8  -8   3      474.67      485.31     16.53 o
  -7  -8   3     1315.69     1351.05     27.99 o
  -6  -8   3      168.92      170.16      7.94 o
  -5  -8   3     1768.33     1748.56     26.11 o
  -4  -8   3        6.60        1.64      2.45 o
  -3  -8   3     1451.99     1414.48     15.60 o
  -2  -8   3        5.33       -0.08      1.98 o
  -1  -8   3      119.44      137.62      4.14 o
   0  -8   3      507.50      553.64      7.70 o
   1  -8   3        8.01        9.47      2.22 o
   2  -8   3     1282.58     1258.37     15.67 o
   3  -8   3      246.48      241.05      7.06 o
   4  -8   3     1427.20     1391.62     12.14 o
   5  -8   3     1249.90     1240.22     11.12 o
   6  -8   3     1237.22     1253.27     11.66 o
   7  -8   3     2374.61     2341.99     24.16 o
   8  -8   3      435.84      431.30      7.52 o
   9  -8   3     4766.38     4747.24     37.79 o
  10  -8   3      712.89      741.05     10.16 o
  11  -8   3      354.01      357.71      8.69 o
  12  -8   3       22.38       13.09      3.28 o
  -9  -7   3      141.35      135.56     10.18 o
  -8  -7   3      414.42      428.01     14.71 o
  -7  -7   3      322.65      335.83     12.31 o
  -6  -7   3      290.92      282.88      8.91 o
  -5  -7   3     2348.86     2281.85     25.75 o
  -4  -7   3      148.28      147.65      5.05 o
  -3  -7   3     1422.42     1397.66     14.97 o
  -2  -7   3      489.88      508.72      7.97 o
  -1  -7   3      723.07      723.49      8.90 o
   0  -7   3     1840.57     1729.68     16.54 o
   1  -7   3      189.12      173.15      5.26 o
   2  -7   3      348.46      326.04      7.76 o
   3  -7   3       42.05       42.60      2.26 o
   4  -7   3     2808.79     2843.53     20.15 o
   5  -7   3     2103.22     2023.03     16.44 o
   6  -7   3       32.88       30.85      2.05 o
   7  -7   3     1389.79     1366.70     14.02 o
   8  -7   3      669.57      672.12      8.30 o
   9  -7   3     4648.29     4687.25     36.96 o
  10  -7   3      119.58      126.20      4.99 o
  11  -7   3      460.11      442.90      9.31 o
  12  -7   3      234.28      246.73      7.09 o
 -10  -6   3      347.27      356.77     26.40 o
  -9  -6   3      462.71      440.58     15.02 o
  -8  -6   3       32.98       36.66      5.56 o
  -7  -6   3      122.08      124.57      8.18 o
  -6  -6   3      787.38      812.77     15.03 o
  -5  -6   3     2926.21     2842.59     30.09 o
  -4  -6   3       48.76       50.64      2.89 o
  -3  -6   3     1521.66     1486.87     14.33 o
  -2  -6   3       75.20       71.78      2.68 o
  -1  -6   3     4274.99     4344.90     33.36 o
   0  -6   3     5024.49     4901.02     34.37 o
   1  -6   3     1927.17     1934.63     16.97 o
   2  -6   3     1483.36     1485.67     13.58 o
   3  -6   3     1248.23     1202.13     11.41 o
   4  -6   3      195.53      206.98      3.25 o
   5  -6   3     4093.57     4098.09     28.61 o
   6  -6   3        9.47        6.16      1.63 o
   7  -6   3      937.80      951.62      9.88 o
   8  -6   3      923.97      920.53      9.80 o
   9  -6   3      618.93      624.95      9.12 o
  10  -6   3        4.43        5.95      2.11 o
  11  -6   3      447.53      451.09      8.88 o
  12  -6   3      407.11      424.04     13.72 o
  13  -6   3        0.74       -0.56      2.35 o
 -10  -5   3      173.43      161.19     10.30 o
  -9  -5   3     1633.34     1645.08     46.91 o
  -8  -5   3       24.56       14.66      4.66 o
  -7  -5   3     1275.99     1228.69     18.13 o
  -6  -5   3      327.74      325.51      6.32 o
  -5  -5   3     2092.75     2005.93     19.22 o
  -4  -5   3        0.26       -0.60      1.35 o
  -3  -5   3     1342.19     1329.56     12.71 o
  -2  -5   3      281.93      290.54      4.38 o
  -1  -5   3     1835.77     1839.90     23.84 o
   0  -5   3     2030.82     1892.69     15.20 o
   1  -5   3      322.49      300.01      4.71 o
   2  -5   3     1817.46     1711.06     14.76 o
   3  -5   3     6610.75     6746.16     50.73 o
   4  -5   3     1560.00     1541.42     11.44 o
   5  -5   3     4060.02     3836.06     26.37 o
   6  -5   3      170.81      199.55      3.54 o
   7  -5   3     2429.15     2457.41     19.06 o
   8  -5   3        2.67        3.00      1.38 o
   9  -5   3       49.33       44.72      2.95 o
  10  -5   3       32.13       28.20      2.65 o
  11  -5   3       78.23       83.62      3.84 o
  12  -5   3      583.71      564.79      9.86 o
  13  -5   3       24.69       26.79      6.49 o
 -11  -4   3       91.53       85.60     10.99 o
 -10  -4   3      396.69      368.52      9.76 o
  -9  -4   3     1523.44     1527.19     21.58 o
  -8  -4   3      231.24      231.96      7.53 o
  -7  -4   3     1773.68     1709.60     22.26 o
  -6  -4   3       89.84       77.11      3.25 o
  -5  -4   3     2540.60     2424.82     20.69 o
  -4  -4   3        1.13        5.76      1.78 o
  -3  -4   3     1577.34     1574.22     14.06 o
  -2  -4   3      185.84      185.30      3.46 o
  -1  -4   3     9011.46     9923.11     88.90 o
   0  -4   3      102.19      159.99      2.68 o
   1  -4   3     1050.39     1226.60     12.34 o
   2  -4   3     4017.03     3959.01     30.02 o
   3  -4   3     3245.76     3171.10     22.00 o
   4  -4   3       81.86       79.67      1.70 o
   5  -4   3     4498.71     4439.70     31.45 o
   6  -4   3       59.52       54.10      1.98 o
   7  -4   3     6629.31     6560.24     45.82 o
   8  -4   3      191.13      191.68      4.36 o
   9  -4   3       34.22       32.14      2.38 o
  10  -4   3       48.09       41.21      3.61 o
  11  -4   3       18.32       18.21      3.51 o
  12  -4   3       72.06       68.26      7.56 o
  13  -4   3       80.23       71.87      8.02 o
 -11  -3   3       43.38       45.24      5.10 o
 -10  -3   3       73.94       66.11      5.33 o
  -9  -3   3      632.91      624.42     11.50 o
  -8  -3   3      659.02      654.07     11.42 o
  -7  -3   3     6649.39     6518.48     67.79 o
  -6  -3   3     1442.23     1407.90     16.50 o
  -5  -3   3     4329.48     4240.91     31.13 o
  -4  -3   3     1887.28     1982.67     17.50 o
  -3  -3   3     7797.97     7944.00     56.27 o
  -2  -3   3     6463.15     6418.95     48.39 o
  -1  -3   3      835.49      964.96      9.55 o
   0  -3   3       54.96       75.34      1.93 o
   1  -3   3     5293.24     5545.33     43.73 o
   2  -3   3     1602.76     1555.39     11.79 o
   3  -3   3     5390.78     5397.33     31.64 o
   4  -3   3      273.01      281.79      3.45 o
   5  -3   3     3196.00     3158.73     21.77 o
   6  -3   3      675.87      687.15      6.14 o
   7  -3   3    11987.26    11990.08     85.15 o
   8  -3   3      203.98      187.75      3.59 o
   9  -3   3     1366.49     1354.68     26.48 o
  10  -3   3      217.64      211.01      7.98 o
  11  -3   3       96.37      104.87      6.90 o
  12  -3   3      909.91      899.99     26.42 o
  13  -3   3      193.62      176.53     13.97 o
 -12  -2   3      654.26      695.18     25.76 o
 -11  -2   3      412.06      397.82     11.82 o
 -10  -2   3       74.30       74.28      5.21 o
  -9  -2   3      418.92      398.67      8.44 o
  -8  -2   3      370.55      358.54      7.71 o
  -7  -2   3     3973.70     3880.12     57.52 o
  -6  -2   3     2121.78     2085.46     19.56 o
  -5  -2   3     5266.93     5215.73     37.22 o
  -4  -2   3     5938.45     6035.12     37.27 o
  -3  -2   3     1800.04     1690.72     12.64 o
  -2  -2   3    15946.86    16172.44    118.09 o
  -1  -2   3     1882.71     1972.27     15.98 o
   0  -2   3      814.50      945.16     11.25 o
   1  -2   3     1409.18     1444.61     12.60 o
   2  -2   3      108.91      103.33      1.82 o
   3  -2   3     2152.07     2107.31     14.57 o
   4  -2   3      171.66      194.78      2.55 o
   5  -2   3     4753.52     4841.52     32.15 o
   6  -2   3       76.04       88.71      2.48 o
   7  -2   3     4812.53     4752.18     37.74 o
   8  -2   3      258.70      271.85      6.79 o
   9  -2   3     1835.71     1812.67     26.10 o
  10  -2   3     2139.55     2131.45     30.43 o
  11  -2   3      151.01      150.14     11.46 o
  12  -2   3      679.09      725.02     26.99 o
  13  -2   3      105.68       91.52      8.80 o
 -12  -1   3      584.88      610.53     14.77 o
 -11  -1   3      122.23      133.16      6.88 o
 -10  -1   3       60.41       61.85      4.44 o
  -9  -1   3      143.75      125.23      5.51 o
  -8  -1   3       13.42       15.08      2.89 o
  -7  -1   3     1378.11     1379.37     17.22 o
  -6  -1   3      278.01      281.07      4.49 o
  -5  -1   3     3790.17     3627.76     32.05 o
  -4  -1   3     2343.87     2347.83     17.39 o
  -3  -1   3     7657.91     7708.27     50.73 o
  -2  -1   3     4955.67     4860.80     34.23 o
  -1  -1   3     4721.50     5097.95     48.71 o
   0  -1   3     1171.30     1201.38     10.28 o
   1  -1   3    24616.33    26269.67    191.01 o
   2  -1   3       50.06       56.83      1.34 o
   3  -1   3     1750.82     1711.50     12.21 o
   4  -1   3      567.16      589.37      6.21 o
   5  -1   3     3259.22     3156.39     27.19 o
   6  -1   3     1130.92     1078.51     11.07 o
   7  -1   3      693.72      666.17      8.00 o
   8  -1   3      409.31      408.25      8.18 o
   9  -1   3     1510.99     1458.15     18.02 o
  10  -1   3     1575.19     1490.14     18.94 o
  11  -1   3       26.67       29.34      3.61 o
  12  -1   3      617.45      605.58     21.27 o
 -12   0   3      543.65      540.06     13.09 o
 -11   0   3      281.25      311.20      9.13 o
 -10   0   3       94.33       85.35      6.98 o
  -9   0   3     1102.81     1091.07     16.87 o
  -8   0   3     1052.73     1076.31     16.20 o
  -7   0   3      663.73      636.93      9.15 o
  -6   0   3       29.44       27.20      1.60 o
  -5   0   3     2717.49     2748.84     23.99 o
  -4   0   3      604.52      517.82      5.94 o
  -3   0   3        1.10       10.68      1.10 o
  -2   0   3        2.06       10.00      0.97 o
  -1   0   3     4793.11     5219.88     36.40 o
   0   0   3     2987.63     3223.06     29.09 o
   1   0   3    24626.95    26167.83    169.99 o
   2   0   3      800.04      875.16      5.98 o
   3   0   3      890.06      812.17      6.75 o
   4   0   3      258.87      261.74      3.53 o
   5   0   3     8163.91     8021.88     58.67 o
   6   0   3     5688.04     5636.69     51.03 o
   7   0   3      518.07      521.50      6.72 o
   8   0   3      499.60      492.39      8.27 o
   9   0   3      180.60      213.38      5.47 o
  10   0   3     1830.38     1706.58     21.61 o
  11   0   3       36.54       33.39      3.77 o
  12   0   3        0.55       -2.87      2.87 o
 -13   1   3      124.42      140.65      7.36 o
 -12   1   3      393.53      392.48     14.40 o
 -11   1   3       53.26       61.53      4.44 o
 -10   1   3      104.79      104.17      6.87 o
  -9   1   3     3664.21     3630.52     62.24 o
  -8   1   3     2361.05     2322.16     28.57 o
  -7   1   3       23.95       32.42      3.17 o
  -6   1   3      642.67      545.12      6.64 o
  -5   1   3       69.51       52.46      1.81 o
  -4   1   3     1128.60      953.24      8.60 o
  -3   1   3       17.01       18.58      0.90 o
  -2   1   3     1189.61     1354.23     10.29 o
  -1   1   3     6258.59     6574.94     42.81 o
   0   1   3       64.67       56.79      1.54 o
   1   1   3    13942.78    14685.02     90.87 o
   2   1   3       35.74       54.60      1.26 o
   3   1   3      570.61      472.60      3.90 o
   4   1   3      659.67      710.44      6.51 o
   5   1   3     8867.91     8727.10     63.84 o
   6   1   3     2145.73     2077.03     17.57 o
   7   1   3     1568.56     1589.71     15.94 o
   8   1   3     1530.55     1515.61     17.25 o
   9   1   3        0.16       -1.99      1.99 o
  10   1   3      249.07      245.25      6.76 o
  11   1   3      168.24      161.33      6.11 o
  12   1   3       20.73       24.51      4.09 o
 -13   2   3        0.95       -1.61      2.90 o
 -12   2   3      451.02      458.55     17.02 o
 -11   2   3       58.96       60.80      5.42 o
 -10   2   3      163.03      186.91      6.22 o
  -9   2   3     2034.83     2095.67     24.30 o
  -8   2   3     1320.74     1277.26     14.06 o
  -7   2   3     1351.34     1372.16     14.57 o
  -6   2   3     5835.67     5927.70     53.53 o
  -5   2   3     1761.85     1846.67     19.72 o
  -4   2   3     8100.27     8234.83     72.13 o
  -3   2   3       35.84       27.92      1.22 o
  -2   2   3      932.53     1086.14      9.17 o
  -1   2   3      489.99      528.32      6.04 o
   0   2   3     1013.11     1170.15      8.50 o
   1   2   3      660.71      672.24      5.28 o
   2   2   3      204.50      211.10      2.42 o
   3   2   3     3913.19     3853.11     24.12 o
   4   2   3      332.39      329.53      3.66 o
   5   2   3     2405.19     2259.66     17.86 o
   6   2   3      780.79      757.22      9.01 o
   7   2   3     2184.97     2070.39     20.68 o
   8   2   3     1733.40     1754.25     18.65 o
   9   2   3       50.34       34.06      3.58 o
  10   2   3      825.23      795.42     14.77 o
  11   2   3      119.70      101.16      7.34 o
 -13   3   3        1.57        0.88      4.11 o
 -12   3   3      222.69      222.68     15.84 o
 -11   3   3       26.41       16.01      3.00 o
 -10   3   3       12.02       11.69      5.13 o
  -9   3   3     2427.93     2405.57     26.58 o
  -8   3   3      404.87      410.85      6.27 o
  -7   3   3      975.10      987.43     11.32 o
  -6   3   3     4447.08     4477.26     41.32 o
  -5   3   3      183.12      167.07      5.38 o
  -4   3   3     4616.64     4591.58     34.35 o
  -3   3   3      551.68      604.00      5.99 o
  -2   3   3    10820.50    11069.73     76.23 o
  -1   3   3     1959.95     1858.08     14.24 o
   0   3   3      271.41      271.26      2.75 o
   1   3   3      343.75      321.88      3.38 o
   2   3   3       77.04      104.18      1.94 o
   3   3   3      447.80      365.96      3.59 o
   4   3   3     1272.16     1214.45      9.00 o
   5   3   3      633.39      607.39     10.11 o
   6   3   3      372.29      373.52      5.68 o
   7   3   3     1223.72     1220.73     13.50 o
   8   3   3     3065.89     3059.26     29.67 o
   9   3   3       48.05       39.58      3.55 o
  10   3   3      358.40      376.43     11.38 o
  11   3   3        9.12        6.40      4.20 o
 -13   4   3      193.26      210.81      7.88 o
 -12   4   3       25.12       28.46      3.52 o
 -11   4   3      969.41      919.16     16.78 o
 -10   4   3      543.59      536.80     10.06 o
  -9   4   3      400.99      379.36      7.21 o
  -8   4   3      205.58      231.54      4.80 o
  -7   4   3      204.36      186.60      4.25 o
  -6   4   3     4016.62     3924.72     36.97 o
  -5   4   3       27.18       32.03      1.66 o
  -4   4   3     7392.57     7434.76     55.18 o
  -3   4   3      717.41      705.56      6.75 o
  -2   4   3    21089.70    21532.89    147.04 o
  -1   4   3     7851.60     7963.00     53.16 o
   0   4   3     2057.70     2230.38     14.34 o
   1   4   3      622.31      605.33      5.81 o
   2   4   3        0.41        1.56      0.89 o
   3   4   3     3890.76     3976.75     25.42 o
   4   4   3     4892.44     4729.29     30.13 o
   5   4   3       20.42       24.01      2.11 o
   6   4   3       94.32       90.96      3.52 o
   7   4   3      163.14      142.26      4.85 o
   8   4   3     1746.93     1724.30     20.81 o
   9   4   3        0.37       -2.70      2.70 o
  10   4   3      785.13      779.17     16.20 o
  11   4   3       37.92       30.38      7.19 o
 -13   5   3      413.67      401.38     10.57 o
 -12   5   3      128.58      140.39      6.37 o
 -11   5   3     1155.71     1157.77     24.64 o
 -10   5   3     1497.82     1479.28     18.83 o
  -9   5   3      290.20      299.28      6.63 o
  -8   5   3      567.28      569.63      8.45 o
  -7   5   3        5.99        9.76      1.93 o
  -6   5   3     3937.98     3914.25     31.80 o
  -5   5   3      338.38      340.35      3.95 o
  -4   5   3      723.80      618.53      6.35 o
  -3   5   3      333.39      334.79      4.59 o
  -2   5   3     5835.20     5822.17     39.64 o
  -1   5   3     4679.86     4707.45     32.59 o
   0   5   3      433.20      446.56      6.25 o
   1   5   3     4136.05     4280.96     31.68 o
   2   5   3      573.63      511.55      5.18 o
   3   5   3      734.51      673.60      6.27 o
   4   5   3     2312.62     2219.02     17.40 o
   5   5   3      252.36      247.10      4.82 o
   6   5   3     1885.59     1878.94     18.49 o
   7   5   3      206.59      200.40      6.23 o
   8   5   3      847.65      845.17     14.52 o
   9   5   3       23.85       20.23      5.88 o
  10   5   3      301.58      332.80     23.91 o
 -13   6   3      324.96      325.74      9.90 o
 -12   6   3       99.03      102.84      7.29 o
 -11   6   3      846.91      844.17     21.81 o
 -10   6   3     1189.72     1166.02     16.27 o
  -9   6   3      860.50      851.39     11.65 o
  -8   6   3     1241.70     1232.33     14.98 o
  -7   6   3        1.57        1.39      1.74 o
  -6   6   3     3442.98     3328.12     27.90 o
  -5   6   3      184.96      185.94      3.15 o
  -4   6   3      691.29      636.63      6.44 o
  -3   6   3       33.23       34.73      1.82 o
  -2   6   3      451.12      411.18      4.97 o
  -1   6   3      125.12      110.65      2.74 o
   0   6   3     2375.07     2374.40     20.14 o
   1   6   3     3174.35     3085.13     24.02 o
   2   6   3      348.04      340.61      4.63 o
   3   6   3      450.64      474.35      5.67 o
   4   6   3     5226.20     5121.05     41.17 o
   5   6   3      419.61      447.69      8.48 o
   6   6   3     1585.43     1569.48     21.36 o
   7   6   3      493.63      487.11     12.64 o
   8   6   3      272.25      248.10     10.69 o
   9   6   3       17.11        8.50      5.14 o
 -13   7   3      222.47      221.90      8.87 o
 -12   7   3       92.75       93.67      8.97 o
 -11   7   3      455.36      466.12     12.43 o
 -10   7   3       37.91       35.47      3.51 o
  -9   7   3      983.82     1000.50     13.47 o
  -8   7   3     2634.14     2559.64     27.17 o
  -7   7   3       49.67       49.28      2.57 o
  -6   7   3     4106.13     3981.52     31.29 o
  -5   7   3       38.19       40.74      1.96 o
  -4   7   3     3299.41     3181.14     22.23 o
  -3   7   3     1906.84     1888.04     15.02 o
  -2   7   3       19.47       19.01      1.87 o
  -1   7   3       70.16       84.01      3.13 o
   0   7   3      148.64      138.69      4.45 o
   1   7   3      998.29     1008.12     11.32 o
   2   7   3     1079.12     1082.27     10.81 o
   3   7   3        6.61        9.15      1.84 o
   4   7   3      715.81      705.75      9.73 o
   5   7   3      403.06      402.32      7.75 o
   6   7   3     3854.70     3753.38     43.87 o
   7   7   3      507.48      480.22     13.04 o
   8   7   3      378.49      398.41     12.29 o
   9   7   3       56.36       58.76      7.71 o
 -12   8   3        3.27        1.07      3.58 o
 -11   8   3       60.05       71.76      4.74 o
 -10   8   3       86.34       92.34      4.58 o
  -9   8   3     1181.46     1142.92     15.35 o
  -8   8   3     1417.81     1386.39     17.43 o
  -7   8   3        4.23        2.74      1.90 o
  -6   8   3     2996.29     2897.29     25.87 o
  -5   8   3       34.88       29.00      2.16 o
  -4   8   3     3963.17     3900.70     31.39 o
  -3   8   3     4091.95     4166.77     37.45 o
  -2   8   3       75.95       63.42      3.02 o
  -1   8   3       16.87       27.73      2.70 o
   0   8   3      516.82      519.15      7.67 o
   1   8   3      308.67      311.77      6.04 o
   2   8   3       49.19       49.82      2.71 o
   3   8   3      201.87      183.99      5.05 o
   4   8   3     1393.79     1369.25     18.17 o
   5   8   3       51.60       60.57      4.87 o
   6   8   3     1778.77     1818.90     25.32 o
   7   8   3        7.49        3.55      4.21 o
   8   8   3     1060.76     1096.55     25.05 o
 -12   9   3      183.56      194.17     10.09 o
 -11   9   3      248.93      255.16      8.02 o
 -10   9   3       11.84       11.32      3.46 o
  -9   9   3       85.24       92.32      5.40 o
  -8   9   3      622.61      633.79     12.02 o
  -7   9   3       72.23       63.07      3.46 o
  -6   9   3     3115.62     2956.97     30.76 o
  -5   9   3      120.19      124.73      4.60 o
  -4   9   3     4477.68     4288.85     37.17 o
  -3   9   3     3750.16     3662.86     32.26 o
  -2   9   3     2304.34     2274.71     21.82 o
  -1   9   3     2112.40     2083.46     20.53 o
   0   9   3      128.75      123.23      4.44 o
   1   9   3       60.43       55.62      3.15 o
   2   9   3      728.29      759.79     10.72 o
   3   9   3      102.67      112.82      5.03 o
   4   9   3      794.39      822.47     13.55 o
   5   9   3        0.40       -2.26      3.20 o
   6   9   3      845.63      872.47     19.98 o
   7   9   3        2.45        2.08      4.43 o
 -11  10   3      264.41      285.68     12.03 o
 -10  10   3      253.17      261.45      9.47 o
  -9  10   3       26.59       31.17      4.63 o
  -8  10   3      484.12      479.15     12.12 o
  -7  10   3      834.54      776.84     12.77 o
  -6  10   3     1978.64     1897.36     22.22 o
  -5  10   3      784.66      780.14     13.66 o
  -4  10   3      821.78      778.12     11.94 o
  -3  10   3     1433.78     1397.29     16.77 o
  -2  10   3      332.91      327.44      7.22 o
  -1  10   3     2483.09     2439.58     24.71 o
   0  10   3      791.47      742.45     10.48 o
   1  10   3      672.90      660.14      9.41 o
   2  10   3      460.76      465.64      8.07 o
   3  10   3      166.18      175.15      6.51 o
   4  10   3     1028.20     1077.35     16.60 o
   5  10   3      221.85      238.37      8.91 o
   6  10   3       75.82       88.13      6.32 o
 -11  11   3      556.85      533.10     14.25 o
 -10  11   3      618.16      608.36     14.90 o
  -9  11   3      147.47      139.83     10.37 o
  -8  11   3      111.03      111.71      7.41 o
  -7  11   3      322.57      327.66      8.87 o
  -6  11   3     1330.36     1306.42     17.46 o
  -5  11   3     1251.65     1322.33     16.58 o
  -4  11   3        0.80       -0.80      2.63 o
  -3  11   3      403.97      405.10      8.30 o
  -2  11   3      739.16      746.28     11.66 o
  -1  11   3     2232.88     2218.63     28.72 o
   0  11   3      298.88      272.43      7.57 o
   1  11   3      385.64      394.83      8.11 o
   2  11   3      308.40      339.59      8.34 o
   3  11   3      287.89      282.70      7.92 o
   4  11   3     1450.02     1547.99     21.88 o
   5  11   3      362.98      378.39     11.14 o
 -10  12   3      553.59      572.76     15.13 o
  -9  12   3      246.01      290.36     12.42 o
  -8  12   3      399.43      383.23      9.96 o
  -7  12   3      548.43      524.11     15.39 o
  -6  12   3      856.17      825.08     13.53 o
  -5  12   3     2196.79     2173.52     26.10 o
  -4  12   3      146.56      136.06      6.16 o
  -3  12   3      453.31      461.24      9.31 o
  -2  12   3        0.50        2.44      2.75 o
  -1  12   3      209.10      192.16      6.69 o
   0  12   3      108.05      111.78      5.18 o
   1  12   3      145.11      132.08      6.71 o
   2  12   3      244.95      248.85     10.95 o
   3  12   3       15.63       18.61      4.63 o
  -8  13   3      540.39      549.25     20.62 o
  -7  13   3      667.21      653.33     12.28 o
  -6  13   3      697.55      687.73     12.75 o
  -5  13   3     1102.76     1109.79     16.98 o
  -4  13   3       63.75       61.64      5.36 o
  -3  13   3      720.53      722.16     16.27 o
  -2  13   3       14.71        8.54      3.37 o
  -1  13   3       15.68       16.78      3.38 o
   0  13   3        8.69       13.59      3.65 o
   1  13   3       39.68       29.15      5.51 o
  -6  14   3       91.80       99.42      5.97 o
  -5  14   3      434.16      416.02     11.70 o
  -4  14   3      595.08      552.25     13.44 o
  -3  14   3     1989.11     2038.73     26.95 o
  -2  14   3       84.62       75.50      5.75 o
   2 -14   4        4.45       -0.80      3.74 o
   3 -14   4      877.38      868.15     18.87 o
   4 -14   4      150.65      149.26      7.96 o
   5 -14   4     1146.61     1142.31     19.53 o
  -1 -13   4      702.60      731.40     15.85 o
   0 -13   4       31.63       26.62      4.82 o
   1 -13   4        2.65        1.59      3.32 o
   2 -13   4        6.62        2.83      3.51 o
   3 -13   4      709.23      703.56     14.49 o
   4 -13   4      276.41      281.76      9.24 o
   5 -13   4      399.51      404.55     10.46 o
   6 -13   4      264.47      252.79      8.80 o
   7 -13   4      645.68      663.21     15.36 o
   8 -13   4     1122.90     1112.71     39.43 o
  -3 -12   4        1.79        4.29      4.10 o
  -2 -12   4      627.08      597.50     13.82 o
  -1 -12   4     1211.75     1314.89     21.66 o
   0 -12   4      113.49       99.45      6.54 o
   1 -12   4      140.73      140.72      6.43 o
   2 -12   4      400.16      399.81      9.72 o
   3 -12   4      189.39      195.16      7.88 o
   4 -12   4     1126.22     1120.44     18.16 o
   5 -12   4      371.63      396.16     13.62 o
   6 -12   4      204.01      195.41      7.21 o
   7 -12   4      789.89      793.79     20.81 o
   8 -12   4     1731.51     1758.46     45.24 o
   9 -12   4       30.14       28.28      7.57 o
  -5 -11   4       22.68       31.42      8.79 o
  -4 -11   4      151.53      151.40     11.81 o
  -3 -11   4       72.87       70.84      5.66 o
  -2 -11   4      652.02      607.49     13.21 o
  -1 -11   4      998.09     1032.86     17.71 o
   0 -11   4      107.47      111.25      5.66 o
   1 -11   4      318.68      327.47      8.29 o
   2 -11   4     1405.41     1361.97     18.89 o
   3 -11   4      979.71      982.22     21.21 o
   4 -11   4     1991.91     1964.24     26.01 o
   5 -11   4       94.59       86.75      6.32 o
   6 -11   4      590.43      603.33     11.58 o
   7 -11   4       40.77       42.93      3.87 o
   8 -11   4      174.51      185.86      8.63 o
   9 -11   4       21.05       11.89      3.96 o
  10 -11   4       76.82       76.55      7.79 o
  -6 -10   4      552.67      598.13     15.03 o
  -5 -10   4       28.98       27.88      4.94 o
  -4 -10   4      110.28      114.93      6.47 o
  -3 -10   4       98.63       85.02      7.21 o
  -2 -10   4      576.95      534.49     10.66 o
  -1 -10   4       58.05       57.58      4.74 o
   0 -10   4      234.85      201.73      6.41 o
   1 -10   4     2399.68     2377.34     27.24 o
   2 -10   4     1564.66     1540.82     19.62 o
   3 -10   4     1187.49     1127.52     15.64 o
   4 -10   4      749.86      784.48     13.43 o
   5 -10   4      629.30      614.69     10.29 o
   6 -10   4     1401.50     1390.75     16.23 o
   7 -10   4       31.21       32.50      3.32 o
   8 -10   4        7.40       14.97      3.39 o
   9 -10   4       34.76       27.70      4.03 o
  10 -10   4       23.44       24.49      4.12 o
  11 -10   4      278.69      285.45     14.54 o
  -7  -9   4        6.56        2.53      5.87 o
  -6  -9   4     1062.45     1068.10     20.23 o
  -5  -9   4       17.38       15.19      3.80 o
  -4  -9   4      637.92      642.29     10.85 o
  -3  -9   4      417.82      413.59     11.69 o
  -2  -9   4       43.07       43.10      3.41 o
  -1  -9   4        8.24        5.77      2.54 o
   0  -9   4      182.78      163.92      5.55 o
   1  -9   4     3147.03     3005.52     35.03 o
   2  -9   4     1823.05     1846.07     21.68 o
   3  -9   4     6981.50     6795.56     65.02 o
   4  -9   4     1642.35     1661.53     17.86 o
   5  -9   4     1326.02     1305.01     13.89 o
   6  -9   4     3629.57     3568.19     30.79 o
   7  -9   4      249.53      259.20      7.21 o
   8  -9   4      434.44      449.47      7.24 o
   9  -9   4      169.39      162.13      4.89 o
  10  -9   4      216.59      221.90      5.89 o
  11  -9   4     1002.21     1070.51     15.58 o
  12  -9   4      241.07      238.23      8.85 o
  -8  -8   4     1681.96     1673.39     33.47 o
  -7  -8   4      162.63      168.00     10.55 o
  -6  -8   4     1419.94     1406.53     23.46 o
  -5  -8   4       60.31       53.75      4.17 o
  -4  -8   4     1016.43     1030.77     13.93 o
  -3  -8   4     1690.23     1607.54     18.43 o
  -2  -8   4      378.69      330.02      6.79 o
  -1  -8   4      342.90      332.06      7.20 o
   0  -8   4      165.39      156.33      4.64 o
   1  -8   4     1286.86     1232.89     15.69 o
   2  -8   4     3868.02     3707.07     37.52 o
   3  -8   4      884.56      898.46     16.21 o
   4  -8   4      852.42      853.28     10.07 o
   5  -8   4      810.77      813.53      8.78 o
   6  -8   4     5390.47     5331.96     39.02 o
   7  -8   4       37.83       40.61      2.51 o
   8  -8   4     1036.77     1064.70     11.71 o
   9  -8   4      231.72      220.33      5.17 o
  10  -8   4      157.52      161.78      5.45 o
  11  -8   4      801.60      843.64     14.32 o
  12  -8   4      322.74      318.12      8.60 o
  -9  -7   4       38.58       26.52      9.50 o
  -8  -7   4     1813.21     1906.69     35.67 o
  -7  -7   4       19.01       11.48      4.85 o
  -6  -7   4     1628.77     1618.45     25.19 o
  -5  -7   4      170.07      157.12      6.32 o
  -4  -7   4     2484.74     2532.42     25.95 o
  -3  -7   4     3156.61     3101.63     30.33 o
  -2  -7   4       34.06       30.23      2.82 o
  -1  -7   4      954.66      952.65     14.54 o
   0  -7   4     1138.42     1126.50     12.20 o
   1  -7   4       30.40       35.16      2.45 o
   2  -7   4     3865.44     3748.56     34.47 o
   3  -7   4      283.02      243.60      4.81 o
   4  -7   4     4062.24     4008.70     28.74 o
   5  -7   4        1.24       -0.06      1.74 o
   6  -7   4     1410.20     1409.07     12.38 o
   7  -7   4      101.12       97.16      3.47 o
   8  -7   4     1524.02     1547.48     14.83 o
   9  -7   4      298.47      302.10      5.67 o
  10  -7   4        0.26       -2.11      2.11 o
  11  -7   4      922.58      957.89     15.06 o
  12  -7   4       90.93       97.43      5.14 o
  -9  -6   4       58.43       43.01      6.83 o
  -8  -6   4      779.41      745.68     20.35 o
  -7  -6   4        7.51       10.52      4.39 o
  -6  -6   4     1335.50     1330.52     18.86 o
  -5  -6   4      399.05      391.70      7.87 o
  -4  -6   4     1498.07     1428.46     15.12 o
  -3  -6   4      618.91      640.20      9.10 o
  -2  -6   4      705.74      719.69     10.99 o
  -1  -6   4     7583.94     7741.37     59.20 o
   0  -6   4     1545.90     1387.04     11.22 o
   1  -6   4      423.31      433.36      6.00 o
   2  -6   4     5036.64     4766.82     39.49 o
   3  -6   4      136.31      139.34      3.66 o
   4  -6   4     3815.41     3719.88     26.42 o
   5  -6   4     1286.93     1341.95     11.19 o
   6  -6   4      903.47      919.00      9.67 o
   7  -6   4       54.16       50.50      2.54 o
   8  -6   4      287.65      291.70      5.06 o
   9  -6   4     1149.90     1145.13     13.42 o
  10  -6   4        0.08       -0.81      2.60 o
  11  -6   4      118.14      130.67      5.22 o
  12  -6   4       31.59       28.14      3.24 o
 -10  -5   4      740.63      740.99     21.69 o
  -9  -5   4      374.99      406.25     13.78 o
  -8  -5   4      893.90      842.06     19.52 o
  -7  -5   4       52.80       50.88      9.16 o
  -6  -5   4      958.35      935.85     12.10 o
  -5  -5   4     1145.91     1154.98     12.82 o
  -4  -5   4      101.86      102.92      3.19 o
  -3  -5   4     1286.66     1343.64     14.06 o
  -2  -5   4      804.42      837.79      9.06 o
  -1  -5   4     5180.82     5146.89     44.45 o
   0  -5   4     1898.26     1794.00     15.79 o
   1  -5   4     1824.61     2009.55     17.94 o
   2  -5   4     2412.44     2282.78     20.15 o
   3  -5   4      168.71      156.68      3.32 o
   4  -5   4     6901.33     6683.34     44.75 o
   5  -5   4     3463.09     3596.91     24.03 o
   6  -5   4      739.70      784.93      7.80 o
   7  -5   4      517.51      542.83      6.26 o
   8  -5   4      655.51      672.55      7.78 o
   9  -5   4     1843.88     1843.51     24.44 o
  10  -5   4       54.72       54.38      3.43 o
  11  -5   4      288.99      268.45      6.66 o
  12  -5   4      221.90      227.85     13.47 o
  13  -5   4      946.69      971.38     24.64 o
 -11  -4   4      391.50      447.36     20.12 o
 -10  -4   4     1845.21     1824.30     33.83 o
  -9  -4   4      432.86      444.98     13.12 o
  -8  -4   4     1251.60     1217.54     18.09 o
  -7  -4   4        2.58        0.86      2.60 o
  -6  -4   4     1406.44     1440.39     16.28 o
  -5  -4   4     2621.03     2615.34     20.84 o
  -4  -4   4      276.94      290.37      4.54 o
  -3  -4   4        8.32        4.88      1.40 o
  -2  -4   4      213.21      251.88      4.16 o
  -1  -4   4      984.28      947.20      9.34 o
   0  -4   4      695.63      637.82      7.37 o
   1  -4   4        4.48       12.57      1.56 o
   2  -4   4      898.80      775.56      8.18 o
   3  -4   4      600.80      665.23      5.63 o
   4  -4   4     3984.28     3816.63     23.17 o
   5  -4   4     1671.40     1779.51     14.15 o
   6  -4   4     3386.50     3315.81     24.44 o
   7  -4   4     1929.70     1964.94     15.74 o
   8  -4   4       52.72       56.39      2.38 o
   9  -4   4     1522.06     1532.19     16.95 o
  10  -4   4      211.67      196.49      8.71 o
  11  -4   4      180.14      184.54      6.81 o
  12  -4   4      883.66      891.46     13.67 o
  13  -4   4       31.02       33.59      6.62 o
 -11  -3   4      556.06      589.74     19.36 o
 -10  -3   4     1248.99     1205.83     25.50 o
  -9  -3   4       73.52       79.70      5.70 o
  -8  -3   4     3248.32     3158.83     48.79 o
  -7  -3   4      109.86       97.94      4.73 o
  -6  -3   4     2701.47     2645.95     27.70 o
  -5  -3   4     1663.72     1602.86     12.69 o
  -4  -3   4      748.87      762.61      7.17 o
  -3  -3   4     4854.89     4969.71     36.11 o
  -2  -3   4       13.49        5.50      1.53 o
  -1  -3   4      396.25      473.62      5.87 o
   0  -3   4      560.84      524.52      5.52 o
   1  -3   4      306.83      304.59      4.34 o
   2  -3   4     1675.73     1624.77     13.49 o
   3  -3   4      111.14      149.38      2.34 o
   4  -3   4      677.75      560.48      5.21 o
   5  -3   4       23.07       21.32      1.47 o
   6  -3   4     5836.30     5882.62     43.19 o
   7  -3   4     1347.69     1342.25     12.89 o
   8  -3   4      299.00      276.38      5.49 o
   9  -3   4      556.11      589.89     11.16 o
  10  -3   4       60.51       59.55      4.84 o
  11  -3   4      342.01      343.98      8.88 o
  12  -3   4     1979.40     1992.30     32.52 o
  13  -3   4       31.82       26.73      7.67 o
 -12  -2   4      137.42      126.04      7.47 o
 -11  -2   4        1.66       -1.55      3.27 o
 -10  -2   4      440.12      424.32     11.18 o
  -9  -2   4       28.00       31.34      3.41 o
  -8  -2   4     2781.35     2757.75     32.02 o
  -7  -2   4     2563.60     2485.22     37.79 o
  -6  -2   4     4082.77     3985.97     35.00 o
  -5  -2   4     3610.89     3594.78     25.39 o
  -4  -2   4     3299.48     3428.65     22.98 o
  -3  -2   4     6633.02     6445.22     43.57 o
  -2  -2   4     5895.23     5875.10     44.20 o
  -1  -2   4      567.40      602.54      7.57 o
   0  -2   4     5777.16     6043.08     49.40 o
   1  -2   4       83.58      103.15      2.18 o
   2  -2   4     6160.80     6299.02     40.23 o
   3  -2   4      711.32      667.57      5.24 o
   4  -2   4     1952.38     2001.39     16.95 o
   5  -2   4      442.53      421.24      5.99 o
   6  -2   4     7860.39     7701.49     59.26 o
   7  -2   4     4112.77     4225.15     39.72 o
   8  -2   4      728.26      733.38     10.20 o
   9  -2   4     1020.06     1024.24     12.94 o
  10  -2   4        6.93        6.21      1.99 o
  11  -2   4      843.05      818.77     12.59 o
  12  -2   4     1478.69     1532.51     20.31 o
 -12  -1   4      315.21      327.96     14.26 o
 -11  -1   4      363.37      384.34     10.37 o
 -10  -1   4       32.46       37.29      3.99 o
  -9  -1   4      612.57      629.98     10.77 o
  -8  -1   4     1214.03     1257.42     16.87 o
  -7  -1   4     1901.04     1810.53     34.98 o
  -6  -1   4       26.16       30.89      2.14 o
  -5  -1   4      107.35       80.14      2.63 o
  -4  -1   4     1517.86     1520.68     11.39 o
  -3  -1   4     7740.54     7695.99     53.44 o
  -2  -1   4     1841.86     1855.43     15.96 o
  -1  -1   4     1013.68     1048.00      9.77 o
   0  -1   4     1534.48     1551.38     14.05 o
   1  -1   4     1154.25     1309.08     11.55 o
   2  -1   4     8735.90     9059.40     59.69 o
   3  -1   4     8451.06     8811.48     51.27 o
   4  -1   4        1.01        9.38      1.34 o
   5  -1   4     3887.50     3959.07     31.61 o
   6  -1   4     2508.68     2463.08     19.60 o
   7  -1   4     3263.43     3315.54     27.63 o
   8  -1   4      401.52      392.26      6.23 o
   9  -1   4     1012.21      999.51     13.92 o
  10  -1   4        5.18        0.00      2.09 o
  11  -1   4      116.94      118.13      4.85 o
  12  -1   4      762.70      767.79     12.84 o
 -12   0   4      857.47      817.75     21.32 o
 -11   0   4      415.82      398.79     10.89 o
 -10   0   4      317.63      311.35      8.89 o
  -9   0   4        4.52        2.49      2.71 o
  -8   0   4       34.28       51.43      4.11 o
  -7   0   4     2824.85     2698.51     29.29 o
  -6   0   4      434.05      470.13      6.24 o
  -5   0   4     2863.55     2974.69     24.95 o
  -4   0   4      623.28      649.95      5.48 o
  -3   0   4     1293.09     1193.03      9.10 o
  -2   0   4      442.40      493.78      4.78 o
  -1   0   4     4824.99     4984.56     37.25 o
   0   0   4       25.94       56.68      1.67 o
   1   0   4      441.85      503.44      4.67 o
   2   0   4     1897.64     1822.76     11.61 o
   3   0   4     4958.83     5110.58     30.46 o
   4   0   4     2518.12     2482.50     18.50 o
   5   0   4     3397.38     3212.31     28.71 o
   6   0   4        9.85        3.01      1.37 o
   7   0   4     1126.91     1106.52     11.95 o
   8   0   4      652.05      641.86     10.22 o
   9   0   4      715.24      694.44     11.16 o
  10   0   4      412.24      403.55      8.76 o
  11   0   4       25.64       27.28      3.19 o
  12   0   4      142.92      138.55      6.99 o
 -12   1   4      518.06      501.26     13.90 o
 -11   1   4       40.65       48.11      6.75 o
 -10   1   4     1146.72     1100.03     24.88 o
  -9   1   4     2464.32     2396.27     44.23 o
  -8   1   4      251.87      270.94      6.54 o
  -7   1   4     2403.85     2333.99     23.34 o
  -6   1   4      210.40      241.45      4.14 o
  -5   1   4     4196.36     4145.38     30.89 o
  -4   1   4      204.15      196.75      2.68 o
  -3   1   4      501.60      485.30      4.72 o
  -2   1   4     1401.59     1564.45     11.97 o
  -1   1   4     2394.26     2414.97     24.15 o
   0   1   4      655.38      617.05      5.64 o
   1   1   4      237.06      249.44      2.94 o
   2   1   4     6939.05     7215.27     42.32 o
   3   1   4       19.10        7.03      0.85 o
   4   1   4     3870.06     3744.97     25.91 o
   5   1   4     5643.90     5544.78     43.66 o
   6   1   4       19.38       18.52      1.76 o
   7   1   4      454.28      494.76      7.10 o
   8   1   4       61.01       53.20      3.09 o
   9   1   4      526.18      518.69      9.76 o
  10   1   4      865.53      854.10     13.78 o
  11   1   4      126.00      123.77      5.67 o
  12   1   4       66.78       71.12      5.31 o
 -13   2   4       56.26       55.16      5.39 o
 -12   2   4       31.06       27.58      6.16 o
 -11   2   4      132.90      114.42      8.80 o
 -10   2   4     2620.56     2566.97     44.60 o
  -9   2   4      995.51      938.08     16.75 o
  -8   2   4      326.14      361.93      6.61 o
  -7   2   4     2487.85     2355.34     26.78 o
  -6   2   4      112.99      122.23      3.63 o
  -5   2   4     8028.35     8146.24     67.13 o
  -4   2   4     1403.94     1402.64     10.99 o
  -3   2   4      378.70      358.73      4.16 o
  -2   2   4      125.47      161.96      2.77 o
  -1   2   4     2932.03     3112.47     33.93 o
   0   2   4     3606.52     3653.58     39.28 o
   1   2   4      253.51      219.21      2.64 o
   2   2   4     2571.70     2710.63     16.90 o
   3   2   4      623.56      631.06      5.11 o
   4   2   4     6244.32     6405.25     43.29 o
   5   2   4     2793.44     2654.50     22.88 o
   6   2   4        4.19       10.09      1.67 o
   7   2   4      688.30      704.45      8.40 o
   8   2   4       62.12       51.30      3.26 o
   9   2   4     1005.16     1006.68     15.40 o
  10   2   4      841.68      823.43     14.84 o
  11   2   4       34.58       32.53      4.71 o
 -13   3   4      258.35      247.03     13.20 o
 -12   3   4        3.07        1.07      3.00 o
 -11   3   4       21.59       11.12      3.08 o
 -10   3   4      815.92      800.71     15.30 o
  -9   3   4     3695.77     3768.38     39.84 o
  -8   3   4       49.96       57.97      2.78 o
  -7   3   4     3193.16     3239.22     34.01 o
  -6   3   4      512.25      525.46      7.99 o
  -5   3   4     8039.31     8126.94     67.26 o
  -4   3   4     2063.00     2068.56     16.64 o
  -3   3   4     4542.95     4814.26     36.15 o
  -2   3   4      254.49      331.47      4.20 o
  -1   3   4      596.00      624.36      6.47 o
   0   3   4     1039.81      978.13      6.81 o
   1   3   4     5399.12     5512.89     37.25 o
   2   3   4     1163.05     1227.60      8.68 o
   3   3   4       47.13       16.61      1.10 o
   4   3   4      802.24      797.87      6.65 o
   5   3   4     3008.66     2968.38     22.98 o
   6   3   4      442.60      409.48      6.08 o
   7   3   4     1670.30     1693.92     17.31 o
   8   3   4      150.18      133.59      4.78 o
   9   3   4      268.95      281.51      7.02 o
  10   3   4      187.83      190.03      7.82 o
  11   3   4       31.29       37.06      5.32 o
 -13   4   4      207.70      228.98     20.54 o
 -12   4   4       20.88       21.78      3.62 o
 -11   4   4      943.88      937.99     17.67 o
 -10   4   4        9.39        9.58      2.65 o
  -9   4   4     1711.52     1765.07     19.31 o
  -8   4   4       10.25       15.13      2.04 o
  -7   4   4     6017.84     5930.99     54.77 o
  -6   4   4        5.91        1.44      1.30 o
  -5   4   4     5098.84     5123.75     38.94 o
  -4   4   4        4.79        7.36      1.16 o
  -3   4   4     3916.13     4037.91     29.52 o
  -2   4   4     1011.53      889.17      8.22 o
  -1   4   4      723.27      867.55      7.75 o
   0   4   4     2090.23     2007.17     13.09 o
   1   4   4      937.13      851.50      6.57 o
   2   4   4     1098.92     1119.49      9.46 o
   3   4   4     6738.65     6588.13     39.55 o
   4   4   4      851.00      830.85      7.32 o
   5   4   4     1307.16     1316.03     12.13 o
   6   4   4      621.14      599.61      7.91 o
   7   4   4     1412.74     1413.89     15.53 o
   8   4   4       22.95       29.79      3.21 o
   9   4   4      228.29      232.69      6.80 o
  10   4   4        9.83        7.00      5.75 o
 -13   5   4       58.30       46.72      6.07 o
 -12   5   4      227.21      230.97      8.20 o
 -11   5   4     1532.98     1497.89     25.41 o
 -10   5   4      329.55      335.51      7.57 o
  -9   5   4     2119.13     2132.03     22.89 o
  -8   5   4      117.94      107.65      3.96 o
  -7   5   4     6152.39     5930.60     55.19 o
  -6   5   4      123.68      133.67      3.59 o
  -5   5   4     1528.43     1474.20     13.17 o
  -4   5   4     2475.91     2616.75     20.31 o
  -3   5   4     7260.50     7362.89     49.58 o
  -2   5   4     3406.67     3341.62     26.36 o
  -1   5   4      855.14      881.58      8.08 o
   0   5   4     1609.50     1610.62     12.12 o
   1   5   4     2882.90     3048.67     21.03 o
   2   5   4     2045.33     2101.31     14.90 o
   3   5   4     6608.27     6471.66     39.26 o
   4   5   4     1277.77     1226.42     11.74 o
   5   5   4     3864.74     3863.76     31.59 o
   6   5   4      135.26      132.55      3.88 o
   7   5   4     1703.72     1721.55     19.74 o
   8   5   4      181.80      172.79      9.95 o
   9   5   4       18.35       16.87      5.09 o
  10   5   4       29.95       39.02      8.50 o
 -13   6   4       88.93       79.78      5.87 o
 -12   6   4      122.78      129.46      6.80 o
 -11   6   4     1990.31     1981.21     38.24 o
 -10   6   4      266.34      268.64      9.15 o
  -9   6   4      963.18      984.28     14.32 o
  -8   6   4       37.60       37.97      2.96 o
  -7   6   4     3524.76     3470.56     31.38 o
  -6   6   4     1991.64     2024.35     18.39 o
  -5   6   4      127.61      113.81      2.90 o
  -4   6   4       17.23       28.34      1.74 o
  -3   6   4      248.59      309.43      4.17 o
  -2   6   4     2230.07     2242.52     18.06 o
  -1   6   4      828.62      864.57      8.30 o
   0   6   4      565.01      561.01      6.59 o
   1   6   4      164.19      163.86      3.61 o
   2   6   4      664.23      675.38      6.59 o
   3   6   4     5558.71     5467.62     39.06 o
   4   6   4     1958.43     1910.65     20.51 o
   5   6   4     3353.12     3289.77     48.17 o
   6   6   4      969.86      973.45     15.32 o
   7   6   4     1177.83     1172.28     21.29 o
   8   6   4      969.28      945.61     19.14 o
   9   6   4       12.32        8.00      5.04 o
 -12   7   4      326.27      349.41     10.88 o
 -11   7   4      974.05      982.45     15.47 o
 -10   7   4        2.35       -2.48      2.48 o
  -9   7   4      887.07      896.76     12.78 o
  -8   7   4       11.47        7.90      2.65 o
  -7   7   4     1914.56     1858.45     18.98 o
  -6   7   4      194.59      185.97      4.27 o
  -5   7   4       26.01       24.61      1.80 o
  -4   7   4     3208.72     3205.65     22.61 o
  -3   7   4       85.64       97.35      2.89 o
  -2   7   4      779.12      803.31      8.93 o
  -1   7   4      591.12      578.75      7.32 o
   0   7   4        2.78        6.14      1.79 o
   1   7   4      248.95      264.82      7.02 o
   2   7   4       48.04       50.78      2.58 o
   3   7   4      825.96      823.47      9.82 o
   4   7   4        8.45        9.10      2.47 o
   5   7   4     5062.81     4928.41     49.76 o
   6   7   4      948.27      898.24     15.17 o
   7   7   4      585.56      626.52     15.06 o
   8   7   4       96.39       89.88      7.23 o
 -12   8   4       16.01       17.41      4.47 o
 -11   8   4      261.99      266.27      7.90 o
 -10   8   4      198.70      207.55      6.27 o
  -9   8   4     1560.54     1533.22     19.16 o
  -8   8   4      102.26      100.59      4.74 o
  -7   8   4     1296.45     1291.97     13.60 o
  -6   8   4     2198.60     2161.57     20.46 o
  -5   8   4     3142.29     3107.17     25.61 o
  -4   8   4     2121.03     2112.64     20.26 o
  -3   8   4      280.27      298.47      5.24 o
  -2   8   4        7.73        9.15      1.79 o
  -1   8   4     1240.21     1242.43     13.61 o
   0   8   4       13.18       12.97      2.20 o
   1   8   4     1678.37     1629.76     18.11 o
   2   8   4     1178.52     1165.54     11.92 o
   3   8   4      536.04      548.22      9.36 o
   4   8   4      236.69      234.36      6.35 o
   5   8   4     1766.07     1809.49     22.58 o
   6   8   4       23.18       27.64      3.98 o
   7   8   4      265.31      235.77     10.16 o
   8   8   4      360.08      376.71     12.60 o
 -12   9   4       15.11       19.81      4.02 o
 -11   9   4      126.47      124.99      6.39 o
 -10   9   4       10.08        8.27      2.85 o
  -9   9   4     1229.86     1190.99     20.44 o
  -8   9   4      527.05      529.84     13.55 o
  -7   9   4     1242.89     1184.67     15.14 o
  -6   9   4      123.37      150.86      5.35 o
  -5   9   4     2254.69     2173.66     22.61 o
  -4   9   4     3047.71     3087.36     28.15 o
  -3   9   4       45.76       38.86      2.65 o
  -2   9   4      231.91      238.86      5.49 o
  -1   9   4     1001.32      975.26     11.95 o
   0   9   4      300.47      294.50      6.13 o
   1   9   4     2937.77     2901.34     25.88 o
   2   9   4      585.10      578.39      9.19 o
   3   9   4      234.78      249.23      6.69 o
   4   9   4       72.55       64.35      4.60 o
   5   9   4      912.60      898.22     20.49 o
   6   9   4      195.07      198.68      8.17 o
   7   9   4       84.11       86.72      7.50 o
 -11  10   4      413.94      402.01     18.58 o
 -10  10   4       52.97       54.98      8.38 o
  -9  10   4      754.06      712.39     15.49 o
  -8  10   4     1234.50     1248.30     18.23 o
  -7  10   4       32.41       30.67      3.08 o
  -6  10   4     1263.11     1292.47     18.47 o
  -5  10   4     1570.07     1544.64     19.90 o
  -4  10   4     2469.39     2418.44     24.56 o
  -3  10   4      183.75      176.84      5.67 o
  -2  10   4      407.93      395.12      7.91 o
  -1  10   4      478.60      463.71      8.05 o
   0  10   4      854.82      815.69     11.73 o
   1  10   4     1509.37     1509.38     16.13 o
   2  10   4      976.85      960.47     13.05 o
   3  10   4     1660.97     1652.78     20.47 o
   4  10   4      537.26      573.67     11.69 o
   5  10   4      312.05      347.38     10.31 o
   6  10   4       87.05       94.12      6.38 o
 -11  11   4      682.34      690.85     28.27 o
 -10  11   4      372.24      366.19     11.76 o
  -9  11   4      207.31      184.56      9.28 o
  -8  11   4     2328.07     2289.50     32.50 o
  -7  11   4       45.52       41.76      3.73 o
  -6  11   4     1634.18     1627.21     20.54 o
  -5  11   4        5.01       -1.85      2.42 o
  -4  11   4      464.96      462.98      8.89 o
  -3  11   4      264.83      286.38      7.11 o
  -2  11   4      287.80      297.89      7.77 o
  -1  11   4       91.71       74.96      4.46 o
   0  11   4       35.55       36.47      3.57 o
   1  11   4      463.89      506.18      8.75 o
   2  11   4      174.73      174.88      6.62 o
   3  11   4     1467.72     1521.21     21.77 o
   4  11   4     1093.69     1130.18     19.84 o
 -10  12   4      280.10      284.13     11.09 o
  -9  12   4      345.43      317.62     11.38 o
  -8  12   4     1377.64     1421.42     21.32 o
  -7  12   4      169.12      165.25      6.54 o
  -6  12   4     2059.52     1980.60     24.41 o
  -5  12   4       75.95       74.11      4.92 o
  -4  12   4      329.89      326.62      8.51 o
  -3  12   4       21.66       16.45      3.21 o
  -2  12   4      222.09      228.07      6.86 o
  -1  12   4      685.13      702.84     13.97 o
   0  12   4       13.61       13.60      3.12 o
   1  12   4        0.52        0.77      3.74 o
   2  12   4       49.99       44.99      5.44 o
   3  12   4      874.28      943.31     18.48 o
  -8  13   4      586.03      601.14     14.73 o
  -7  13   4      622.04      630.08     14.50 o
  -6  13   4     1643.47     1578.63     24.68 o
  -5  13   4      246.52      265.88     10.78 o
  -4  13   4      125.34      106.19      5.59 o
  -3  13   4      161.45      155.69      7.11 o
  -2  13   4      204.52      200.83     11.34 o
  -1  13   4      375.90      415.15      9.64 o
   0  13   4      483.58      486.01     12.84 o
   1  13   4       43.89       46.69      5.58 o
  -5  14   4       79.17       70.75      5.40 o
  -4  14   4      516.51      540.26     11.18 o
  -3  14   4       72.28       67.30      5.65 o
   3 -14   5        8.27       -1.34      8.36 o
   4 -14   5      507.22      538.59     14.44 o
  -1 -13   5       73.24       59.85      6.08 o
   0 -13   5      311.66      331.36     11.83 o
   1 -13   5      513.32      511.46     13.39 o
   2 -13   5       75.65       74.91      6.77 o
   3 -13   5      300.36      287.63      9.40 o
   4 -13   5      347.27      349.50     10.27 o
   5 -13   5      245.97      262.33      8.82 o
   6 -13   5        9.08        5.94      3.47 o
   7 -13   5      520.41      548.53     16.68 o
   8 -13   5       78.06       74.29     12.12 o
  -3 -12   5       93.57       89.72      6.56 o
  -2 -12   5      556.87      611.19     14.05 o
  -1 -12   5      265.32      258.98      8.62 o
   0 -12   5      692.00      729.37     15.04 o
   1 -12   5     1285.58     1265.48     25.30 o
   2 -12   5      210.18      206.05      8.12 o
   3 -12   5      694.00      693.82     13.89 o
   4 -12   5       92.69       81.04      5.57 o
   5 -12   5      270.26      280.80      8.75 o
   6 -12   5      201.65      191.73      7.32 o
   7 -12   5      736.49      770.64     13.73 o
   8 -12   5       72.71       80.28      8.41 o
   9 -12   5       26.04       16.56      4.85 o
  -4 -11   5        3.62        3.89      4.27 o
  -3 -11   5       80.94       76.72      5.82 o
  -2 -11   5      773.53      795.11     15.53 o
  -1 -11   5      290.73      290.92      8.42 o
   0 -11   5      600.29      603.34     12.82 o
   1 -11   5      833.67      791.46     14.85 o
   2 -11   5     1125.12     1112.86     16.41 o
   3 -11   5     7455.60     7168.58     70.00 o
   4 -11   5       85.89       78.83      5.22 o
   5 -11   5      405.91      401.87      9.52 o
   6 -11   5      155.77      164.86      6.52 o
   7 -11   5      453.72      448.29      9.64 o
   8 -11   5      516.36      511.19     13.50 o
   9 -11   5        1.43        6.45      3.89 o
  10 -11   5      175.16      196.63      9.59 o
  -6 -10   5      342.71      399.15     12.47 o
  -5 -10   5        6.86        3.02      3.47 o
  -4 -10   5        4.27        3.44      3.43 o
  -3 -10   5       39.12       23.43      4.13 o
  -2 -10   5      193.90      202.06      6.95 o
  -1 -10   5      818.23      804.47     13.46 o
   0 -10   5      388.65      415.35     11.73 o
   1 -10   5      835.74      857.24     14.58 o
   2 -10   5      926.52      935.25     14.13 o
   3 -10   5     3057.92     2971.06     34.92 o
   4 -10   5      226.89      203.08      7.31 o
   5 -10   5     1365.65     1337.92     17.02 o
   6 -10   5      846.53      860.36     14.87 o
   7 -10   5       24.35       23.29      2.83 o
   8 -10   5      745.90      739.88     13.81 o
   9 -10   5      145.70      146.35      7.40 o
  10 -10   5       91.79       83.50      5.85 o
  11 -10   5       30.88       43.62      6.55 o
  -7  -9   5      742.17      752.70     31.54 o
  -6  -9   5      838.66      912.64     30.58 o
  -5  -9   5       49.67       46.73      6.04 o
  -4  -9   5      367.71      373.50      8.23 o
  -3  -9   5      231.01      215.15      7.17 o
  -2  -9   5      438.44      410.88      8.17 o
  -1  -9   5      366.80      374.89      8.39 o
   0  -9   5      223.95      213.13      9.34 o
   1  -9   5       22.43       23.75      3.08 o
   2  -9   5      129.17      121.93      5.16 o
   3  -9   5     3404.99     3440.49     35.80 o
   4  -9   5       24.90       25.34      3.17 o
   5  -9   5     2846.03     2839.84     27.13 o
   6  -9   5      416.84      418.35      8.42 o
   7  -9   5      166.36      176.99      5.26 o
   8  -9   5      548.18      535.90     11.42 o
   9  -9   5        1.31        1.17      2.29 o
  10  -9   5      153.37      171.41      6.01 o
  11  -9   5     1406.59     1439.46     19.13 o
  -8  -8   5       68.82       70.25     14.28 o
  -7  -8   5      738.08      763.38     20.31 o
  -6  -8   5      602.51      600.46     14.65 o
  -5  -8   5      293.07      317.87      8.20 o
  -4  -8   5     2583.72     2461.14     26.22 o
  -3  -8   5      144.01      156.24      5.39 o
  -2  -8   5      330.01      311.82      6.82 o
  -1  -8   5     1198.81     1100.96     13.79 o
   0  -8   5       66.81       46.46      3.83 o
   1  -8   5     3283.65     3181.89     33.22 o
   2  -8   5      698.46      712.09     11.15 o
   3  -8   5     1290.51     1273.80     15.95 o
   4  -8   5      224.69      206.81      5.16 o
   5  -8   5     5920.47     5861.52     44.79 o
   6  -8   5      769.91      786.13      9.18 o
   7  -8   5        0.37        0.46      1.81 o
   8  -8   5      212.44      189.48      5.70 o
   9  -8   5      271.70      275.69      6.09 o
  10  -8   5     1181.19     1191.43     15.03 o
  11  -8   5     1252.83     1289.30     19.12 o
  12  -8   5        5.74        4.05      3.26 o
  -9  -7   5      777.78      820.23     35.21 o
  -8  -7   5       72.03       55.24      7.32 o
  -7  -7   5      489.97      474.13     14.93 o
  -6  -7   5      194.77      193.05      7.84 o
  -5  -7   5     1924.20     1893.22     28.53 o
  -4  -7   5     1878.23     1889.21     22.43 o
  -3  -7   5      812.68      747.24     10.68 o
  -2  -7   5      442.38      440.07      7.67 o
  -1  -7   5     1032.45      936.23     11.89 o
   0  -7   5      133.57      139.50      5.34 o
   1  -7   5     5282.19     5230.05     61.05 o
   2  -7   5     2632.54     2579.66     27.14 o
   3  -7   5     1430.77     1440.00     14.73 o
   4  -7   5       60.77       62.09      2.68 o
   5  -7   5      944.50      939.50      9.94 o
   6  -7   5       70.41       78.84      2.74 o
   7  -7   5       73.36       88.09      3.61 o
   8  -7   5      706.45      726.22      9.56 o
   9  -7   5        0.24        1.66      1.98 o
  10  -7   5      732.01      752.84     10.88 o
  11  -7   5     2008.40     2048.06     26.13 o
  12  -7   5       99.84      105.00      8.57 o
  -9  -6   5      781.03      757.30     46.79 o
  -8  -6   5      634.55      649.53     17.73 o
  -7  -6   5      519.73      512.37     21.27 o
  -6  -6   5       12.16       16.74      4.31 o
  -5  -6   5     1130.00     1134.68     15.26 o
  -4  -6   5     1193.50     1181.76     13.38 o
  -3  -6   5      154.19      165.06      4.75 o
  -2  -6   5      763.39      753.42     10.13 o
  -1  -6   5      848.43      787.39     11.20 o
   0  -6   5        1.65       -1.91      1.91 o
   1  -6   5     4493.38     4268.13     42.08 o
   2  -6   5     1482.66     1414.08     14.21 o
   3  -6   5     2443.36     2415.99     19.96 o
   4  -6   5      997.37      986.34     10.04 o
   5  -6   5     1145.04     1149.52     10.13 o
   6  -6   5      918.58      936.53     10.61 o
   7  -6   5       30.00       34.26      2.44 o
   8  -6   5       44.25       43.37      2.71 o
   9  -6   5      437.53      443.94      7.62 o
  10  -6   5      343.93      333.88      7.95 o
  11  -6   5      352.90      354.65      9.47 o
  12  -6   5      225.06      248.02      8.83 o
 -10  -5   5      397.94      406.70     24.53 o
  -9  -5   5     1214.50     1245.06     26.24 o
  -8  -5   5     1078.81     1037.33     22.53 o
  -7  -5   5      288.52      283.74     10.65 o
  -6  -5   5      934.46      942.42     14.62 o
  -5  -5   5     1063.11     1021.44     12.75 o
  -4  -5   5      178.69      203.79      4.28 o
  -3  -5   5      132.40      141.80      3.72 o
  -2  -5   5     1631.26     1646.63     15.26 o
  -1  -5   5      685.08      590.05      8.21 o
   0  -5   5       11.89       21.40      1.72 o
   1  -5   5     4057.68     3952.78     35.82 o
   2  -5   5      617.40      663.17      8.89 o
   3  -5   5     9156.65     9194.91     58.02 o
   4  -5   5     2024.37     1868.09     13.59 o
   5  -5   5        0.34        2.43      1.06 o
   6  -5   5      405.14      424.02      5.73 o
   7  -5   5      264.29      273.95      5.79 o
   8  -5   5     1744.64     1794.56     17.19 o
   9  -5   5      163.24      171.95      5.22 o
  10  -5   5       45.18       42.80      3.41 o
  11  -5   5      194.67      195.58      7.60 o
  12  -5   5      168.80      170.10      7.25 o
 -10  -4   5      441.91      457.13     27.17 o
  -9  -4   5      812.74      823.45     19.60 o
  -8  -4   5     2110.88     2077.07     32.72 o
  -7  -4   5     1079.91     1047.01     16.11 o
  -6  -4   5     4513.65     4510.27     48.75 o
  -5  -4   5        0.33       -1.32      1.56 o
  -4  -4   5        9.73       11.00      1.50 o
  -3  -4   5      513.80      526.31      6.23 o
  -2  -4   5      692.19      723.82      7.98 o
  -1  -4   5     5453.12     5558.66     62.52 o
   0  -4   5     3492.61     3945.87     30.11 o
   1  -4   5     1985.99     1992.04     17.00 o
   2  -4   5      289.47      342.61      5.04 o
   3  -4   5     9433.74     9482.19     66.84 o
   4  -4   5     3586.30     3522.34     24.70 o
   5  -4   5     1049.71     1073.19     10.58 o
   6  -4   5     5064.10     5155.66     41.20 o
   7  -4   5      361.00      343.14      5.49 o
   8  -4   5     2037.65     2034.53     20.58 o
   9  -4   5     1254.05     1281.86     15.10 o
  10  -4   5       57.22       50.98      4.18 o
  11  -4   5     1056.74     1016.60     17.73 o
  12  -4   5        9.70        9.67      2.73 o
 -11  -3   5      740.08      745.09     25.41 o
 -10  -3   5      973.74     1015.46     23.92 o
  -9  -3   5      832.11      877.23     19.89 o
  -8  -3   5     1386.65     1402.63     19.61 o
  -7  -3   5     1340.31     1355.83     18.66 o
  -6  -3   5     3093.58     3006.40     26.24 o
  -5  -3   5        0.68        1.62      1.18 o
  -4  -3   5      263.10      310.00      4.28 o
  -3  -3   5      812.49      860.14      8.30 o
  -2  -3   5        0.33       -0.46      1.13 o
  -1  -3   5     5039.42     4899.09     69.21 o
   0  -3   5     1662.98     1666.01     15.30 o
   1  -3   5     1911.26     2064.28     18.41 o
   2  -3   5     1572.69     1637.77     13.15 o
   3  -3   5     5490.94     5732.07     38.69 o
   4  -3   5     1031.33      915.83      7.54 o
   5  -3   5      661.21      634.81      6.87 o
   6  -3   5     2490.84     2509.89     21.61 o
   7  -3   5      102.72       93.53      3.10 o
   8  -3   5     2859.98     2934.84     27.37 o
   9  -3   5      758.07      760.09     12.31 o
  10  -3   5       63.75       58.71      4.24 o
  11  -3   5     1783.17     1742.05     22.36 o
  12  -3   5      545.61      530.92     10.85 o
 -11  -2   5      833.74      859.32     17.16 o
 -10  -2   5      652.21      665.44     14.26 o
  -9  -2   5     1306.35     1295.14     26.16 o
  -8  -2   5      681.20      696.21     11.88 o
  -7  -2   5     1953.11     1925.71     32.78 o
  -6  -2   5     3714.56     3595.54     32.31 o
  -5  -2   5       54.70       59.67      1.86 o
  -4  -2   5      463.18      391.87      4.35 o
  -3  -2   5     2380.07     2387.79     18.50 o
  -2  -2   5     1188.37     1331.16     13.89 o
  -1  -2   5     5319.75     5245.33     39.94 o
   0  -2   5     1663.45     1670.57     16.66 o
   1  -2   5     7281.99     7823.04     58.44 o
   2  -2   5       97.89       50.07      1.61 o
   3  -2   5      889.99      952.00      7.80 o
   4  -2   5      573.71      563.62      5.28 o
   5  -2   5     2430.59     2484.80     21.08 o
   6  -2   5     3137.98     3053.40     25.57 o
   7  -2   5      660.60      649.78      8.48 o
   8  -2   5     1385.96     1372.61     14.78 o
   9  -2   5       47.16       42.86      2.97 o
  10  -2   5      460.54      425.28      9.66 o
  11  -2   5     2055.20     2054.68     26.98 o
  12  -2   5      695.59      684.08     14.98 o
 -12  -1   5      255.39      262.98     12.91 o
 -11  -1   5      469.84      488.09     13.41 o
 -10  -1   5     1540.21     1457.42     31.46 o
  -9  -1   5      190.39      188.04      6.54 o
  -8  -1   5     2964.82     2822.69     32.56 o
  -7  -1   5       15.44       15.16      2.80 o
  -6  -1   5     1305.70     1215.22     13.95 o
  -5  -1   5      212.16      230.09      3.36 o
  -4  -1   5     3725.86     3723.98     28.52 o
  -3  -1   5     5249.48     5354.13     38.03 o
  -2  -1   5        0.66        3.48      1.16 o
  -1  -1   5     3269.84     3256.49     27.06 o
   0  -1   5      257.09      239.30      3.82 o
   1  -1   5    20641.41    22134.68    160.38 o
   2  -1   5    22324.58    23569.01    146.91 o
   3  -1   5      574.89      659.26      5.24 o
   4  -1   5     4952.93     4983.73     33.84 o
   5  -1   5     1285.81     1334.34     11.24 o
   6  -1   5     2597.19     2617.65     21.00 o
   7  -1   5       12.37       11.74      1.71 o
   8  -1   5       35.45       48.74      2.91 o
   9  -1   5       19.30       14.48      2.49 o
  10  -1   5      162.47      154.47      7.52 o
  11  -1   5     1932.40     1904.49     32.67 o
  12  -1   5      420.89      461.66      9.79 o
 -12   0   5     1087.84     1126.83     26.26 o
 -11   0   5       12.35       18.63      4.46 o
 -10   0   5     1402.35     1323.24     23.48 o
  -9   0   5      254.73      252.62     10.17 o
  -8   0   5     2699.94     2546.83     40.31 o
  -7   0   5      420.67      410.81     10.23 o
  -6   0   5      157.15      147.24      3.82 o
  -5   0   5       10.62       15.58      1.06 o
  -4   0   5      907.05      839.51      7.46 o
  -3   0   5     3101.27     3130.50     21.96 o
  -2   0   5     1049.21     1154.28     11.11 o
  -1   0   5        2.53        4.20      1.19 o
   0   0   5     5029.87     5333.53     40.36 o
   1   0   5    23855.21    25542.35    173.74 o
   2   0   5    12682.19    13127.09     79.10 o
   3   0   5      916.62     1014.25      7.34 o
   4   0   5     9034.08     9263.17     61.29 o
   5   0   5       37.87       45.35      2.01 o
   6   0   5      866.71      829.76      9.30 o
   7   0   5      692.67      685.39      8.75 o
   8   0   5      371.10      341.11      7.47 o
   9   0   5      277.94      261.96      6.64 o
  10   0   5       17.82       12.34      2.70 o
  11   0   5      669.68      691.19     12.41 o
  12   0   5       87.97       89.89      6.35 o
 -12   1   5      644.76      683.98     17.84 o
 -11   1   5      393.88      381.10     17.31 o
 -10   1   5     1194.87     1158.27     34.33 o
  -9   1   5      144.65      134.64      5.64 o
  -8   1   5     3934.26     3753.97     39.67 o
  -7   1   5      538.00      515.80      8.28 o
  -6   1   5      282.49      262.34      6.17 o
  -5   1   5      548.10      557.65      5.42 o
  -4   1   5     1977.87     2036.32     15.57 o
  -3   1   5     1824.25     1845.25     14.22 o
  -2   1   5      146.76      161.31      2.89 o
  -1   1   5      397.07      521.83      4.75 o
   0   1   5      692.39      728.97      7.20 o
   1   1   5    10100.77    10848.53     71.68 o
   2   1   5     3397.67     3367.86     21.54 o
   3   1   5     5146.90     5660.71     35.15 o
   4   1   5     8051.18     7994.07     49.26 o
   5   1   5       29.13       43.87      1.81 o
   6   1   5     2256.37     2187.59     19.95 o
   7   1   5     1647.04     1609.54     18.64 o
   8   1   5        3.04        0.42      1.89 o
   9   1   5     1033.90     1038.11     15.48 o
  10   1   5      506.66      456.52      9.65 o
  11   1   5      160.67      151.35      6.29 o
  12   1   5      205.44      233.86      7.91 o
 -12   2   5      422.83      433.62     18.78 o
 -11   2   5       37.34       35.79      6.45 o
 -10   2   5     1166.68     1137.14     23.75 o
  -9   2   5      305.21      302.81      7.36 o
  -8   2   5     4383.04     4319.04     50.33 o
  -7   2   5      873.44      834.52     11.48 o
  -6   2   5     2775.12     2681.13     28.81 o
  -5   2   5     1986.00     1982.01     16.10 o
  -4   2   5       17.60       14.13      1.27 o
  -3   2   5     1174.76     1085.71      9.72 o
  -2   2   5      655.31      781.28      7.50 o
  -1   2   5      724.67      708.34      6.93 o
   0   2   5     5855.84     5926.89     46.54 o
   1   2   5     1123.81     1234.59      9.35 o
   2   2   5      638.80      579.12      5.12 o
   3   2   5     2026.91     2147.82     14.05 o
   4   2   5     6055.38     6012.26     34.90 o
   5   2   5      101.05       96.38      2.93 o
   6   2   5     1691.92     1663.07     16.26 o
   7   2   5       91.73      114.46      3.75 o
   8   2   5      393.97      418.76      7.97 o
   9   2   5     2426.38     2302.10     28.39 o
  10   2   5      674.95      662.63     12.48 o
  11   2   5      255.03      256.77      9.29 o
 -13   3   5       32.53       39.61      7.04 o
 -12   3   5      181.11      160.18      8.09 o
 -11   3   5        5.66        1.70      3.37 o
 -10   3   5     1513.44     1478.75     26.68 o
  -9   3   5        3.99        0.60      1.94 o
  -8   3   5     1248.15     1275.40     16.15 o
  -7   3   5       64.03       80.01      3.55 o
  -6   3   5     6288.35     6157.62     61.49 o
  -5   3   5     5970.10     6006.96     42.69 o
  -4   3   5        2.74        1.31      1.04 o
  -3   3   5     3758.17     3855.58     29.68 o
  -2   3   5      713.02      679.47      6.96 o
  -1   3   5     1127.62     1042.28     11.49 o
   0   3   5    12590.15    12863.54     74.51 o
   1   3   5      920.59     1020.53      7.81 o
   2   3   5     1709.65     1702.85     11.52 o
   3   3   5        5.92        4.75      1.01 o
   4   3   5     4161.54     4205.82     26.07 o
   5   3   5      206.09      211.92      3.87 o
   6   3   5      332.41      362.21      5.83 o
   7   3   5      160.63      165.91      4.35 o
   8   3   5      886.13      859.83     12.01 o
   9   3   5      969.42      999.91     14.47 o
  10   3   5      508.09      499.47     11.43 o
  11   3   5      729.87      777.36     19.14 o
 -13   4   5       15.49       16.04      5.72 o
 -12   4   5       85.93       84.61      5.95 o
 -11   4   5      121.30      109.50      7.07 o
 -10   4   5     1310.51     1312.47     21.43 o
  -9   4   5       97.54       92.63      3.92 o
  -8   4   5      574.57      606.50      9.07 o
  -7   4   5       53.90       49.57      3.01 o
  -6   4   5     3990.68     3937.97     41.12 o
  -5   4   5      714.17      727.59      7.05 o
  -4   4   5      130.44      130.21      4.19 o
  -3   4   5        5.30        0.93      1.25 o
  -2   4   5     1758.33     1863.95     14.95 o
  -1   4   5     1599.00     1463.53     11.11 o
   0   4   5     7528.57     7487.86     57.50 o
   1   4   5      265.32      328.80      3.64 o
   2   4   5     3399.20     3340.92     21.85 o
   3   4   5     1014.30     1026.51      8.06 o
   4   4   5     1118.04     1082.76      8.46 o
   5   4   5      898.13      860.63      9.09 o
   6   4   5       32.68       30.93      2.43 o
   7   4   5      135.78      159.79      6.17 o
   8   4   5        1.57       -1.49      2.18 o
   9   4   5      145.69      141.69      6.48 o
  10   4   5      191.92      192.65     13.88 o
 -13   5   5      202.55      218.55      8.79 o
 -12   5   5      362.13      388.95     11.23 o
 -11   5   5      221.36      227.83      8.55 o
 -10   5   5     3040.31     3046.96     34.54 o
  -9   5   5      533.88      546.28      8.95 o
  -8   5   5      368.80      394.00      7.25 o
  -7   5   5      574.98      571.56      7.73 o
  -6   5   5     2231.36     2234.16     21.46 o
  -5   5   5        7.34        4.12      1.26 o
  -4   5   5       43.31       44.05      2.01 o
  -3   5   5     2226.93     2283.20     17.29 o
  -2   5   5      435.46      464.95      5.43 o
  -1   5   5     2044.50     2097.47     15.20 o
   0   5   5     1458.18     1444.25     11.90 o
   1   5   5     1189.95     1213.56      9.31 o
   2   5   5     2596.04     2473.27     17.02 o
   3   5   5     1208.59     1220.69      9.50 o
   4   5   5     2462.26     2412.28     19.04 o
   5   5   5      724.17      717.01      8.99 o
   6   5   5      139.15      153.29      4.76 o
   7   5   5     1041.06     1023.95     16.67 o
   8   5   5        0.39        0.06      3.21 o
   9   5   5       62.43       60.25      6.77 o
  10   5   5        0.12       -7.33      7.33 o
 -12   6   5      701.84      723.91     16.40 o
 -11   6   5       39.18       34.32      4.16 o
 -10   6   5     2615.39     2626.64     31.00 o
  -9   6   5      534.84      539.17     12.92 o
  -8   6   5     1227.07     1219.51     15.36 o
  -7   6   5     2730.63     2687.13     25.43 o
  -6   6   5      376.45      364.22      5.66 o
  -5   6   5      875.21      864.51     10.29 o
  -4   6   5      108.37      124.66      3.59 o
  -3   6   5     1184.27     1147.70     12.32 o
  -2   6   5     2177.59     2229.12     17.40 o
  -1   6   5       11.93        9.54      1.58 o
   0   6   5      755.01      771.66      7.83 o
   1   6   5      133.15      133.55      3.18 o
   2   6   5     3774.07     3718.14     27.07 o
   3   6   5     1237.18     1245.33     11.18 o
   4   6   5     1905.75     1878.79     18.71 o
   5   6   5      197.52      195.86      5.45 o
   6   6   5     1774.28     1772.16     19.60 o
   7   6   5     2238.81     2173.49     41.80 o
   8   6   5      288.69      288.83     12.28 o
   9   6   5       11.13        3.88      6.00 o
 -12   7   5      373.88      378.38     11.80 o
 -11   7   5       46.99       45.10      5.30 o
 -10   7   5      456.43      448.85      8.85 o
  -9   7   5      411.29      404.90      8.20 o
  -8   7   5     1485.82     1485.17     18.21 o
  -7   7   5     3559.51     3483.77     32.31 o
  -6   7   5        0.28        0.15      1.61 o
  -5   7   5      375.22      396.33      5.68 o
  -4   7   5      150.79      150.94      3.54 o
  -3   7   5      253.98      240.20      4.68 o
  -2   7   5     1697.48     1671.02     16.45 o
  -1   7   5     1600.41     1554.27     14.74 o
   0   7   5      861.36      835.68     13.03 o
   1   7   5        4.65        6.70      1.92 o
   2   7   5     1094.82     1093.15     11.12 o
   3   7   5      313.04      298.18      6.14 o
   4   7   5      538.56      542.58      9.86 o
   5   7   5      183.97      181.72      6.34 o
   6   7   5      373.48      395.17      9.55 o
   7   7   5      889.00      944.48     19.32 o
   8   7   5       27.81       28.28      5.36 o
 -12   8   5      332.48      341.73     11.73 o
 -11   8   5       32.71       24.84      3.73 o
 -10   8   5      408.89      405.41      8.74 o
  -9   8   5       15.23       14.27      2.93 o
  -8   8   5     2319.36     2235.55     25.37 o
  -7   8   5     2492.64     2438.70     22.64 o
  -6   8   5      101.36       97.87      4.29 o
  -5   8   5     1744.99     1800.08     18.17 o
  -4   8   5       42.00       45.20      2.75 o
  -3   8   5     1392.89     1445.18     14.23 o
  -2   8   5     1937.87     1860.04     17.31 o
  -1   8   5      120.85      102.29      3.93 o
   0   8   5     1953.85     1905.31     19.08 o
   1   8   5      388.72      388.90      6.35 o
   2   8   5      143.18      149.38      4.18 o
   3   8   5      287.37      300.44      6.98 o
   4   8   5      194.12      200.47      7.17 o
   5   8   5       49.13       56.03      5.25 o
   6   8   5      490.99      470.34     12.32 o
   7   8   5      384.66      380.06     12.39 o
 -12   9   5      904.07      925.97     24.33 o
 -11   9   5      345.10      375.98     17.19 o
 -10   9   5       79.82       74.53      5.99 o
  -9   9   5      557.27      548.92     13.08 o
  -8   9   5       91.36       89.62      5.88 o
  -7   9   5     1468.54     1398.53     17.24 o
  -6   9   5      322.62      324.25      7.25 o
  -5   9   5     2060.22     2105.80     22.20 o
  -4   9   5      196.50      183.13      4.39 o
  -3   9   5      813.12      834.37      9.97 o
  -2   9   5      227.93      210.43      6.56 o
  -1   9   5       47.94       38.00      3.01 o
   0   9   5     2357.20     2295.39     24.04 o
   1   9   5      879.67      879.38     10.75 o
   2   9   5      924.15      933.57     11.62 o
   3   9   5      301.57      313.78      7.54 o
   4   9   5      169.72      174.84      6.17 o
   5   9   5     1177.07     1163.55     19.20 o
   6   9   5       28.06       26.66      4.38 o
 -11  10   5      693.79      684.44     23.93 o
 -10  10   5      377.57      357.69     12.13 o
  -9  10   5     2271.34     2281.33     33.42 o
  -8  10   5      285.04      291.18      8.10 o
  -7  10   5      606.17      579.87     10.10 o
  -6  10   5      115.18      113.45      5.09 o
  -5  10   5     1160.67     1117.43     18.12 o
  -4  10   5      100.97       83.85      4.00 o
  -3  10   5      257.51      263.90      6.54 o
  -2  10   5       48.62       37.02      3.05 o
  -1  10   5      232.93      229.07      6.20 o
   0  10   5     2369.02     2393.32     23.89 o
   1  10   5      863.67      889.34     10.83 o
   2  10   5      125.41      114.93      6.03 o
   3  10   5     1091.51     1170.11     17.88 o
   4  10   5      240.53      246.49      8.88 o
   5  10   5     1297.09     1379.51     27.52 o
 -10  11   5      692.38      698.26     16.44 o
  -9  11   5     3058.13     3082.25     46.11 o
  -8  11   5      162.20      151.56      6.83 o
  -7  11   5     1169.57     1121.33     15.90 o
  -6  11   5      212.26      203.06      6.63 o
  -5  11   5      581.92      538.89      9.69 o
  -4  11   5      315.58      292.12      7.93 o
  -3  11   5        0.08       -2.27      2.30 o
  -2  11   5       13.24       15.65      2.99 o
  -1  11   5        9.94        8.21      2.77 o
   0  11   5       87.38       83.01      4.74 o
   1  11   5      653.48      672.46     12.54 o
   2  11   5      565.74      564.35     12.57 o
   3  11   5      954.56     1003.21     16.81 o
   4  11   5      166.90      171.03      8.67 o
  -9  12   5     1832.70     1922.03     32.69 o
  -8  12   5        8.36        8.69      3.60 o
  -7  12   5     1245.91     1218.37     17.41 o
  -6  12   5      243.89      238.18      8.75 o
  -5  12   5      699.45      663.91     11.42 o
  -4  12   5      141.85      132.94      5.81 o
  -3  12   5       15.84       10.92      3.01 o
  -2  12   5       65.32       63.11      4.45 o
  -1  12   5       97.76       90.07      5.04 o
   0  12   5      331.25      335.15      8.00 o
   1  12   5       93.21      100.91      6.85 o
   2  12   5      179.81      175.13      8.88 o
   3  12   5      971.10     1108.09     33.19 o
  -8  13   5      184.89      177.90      8.09 o
  -7  13   5     1469.81     1492.95     24.20 o
  -6  13   5      669.15      714.95     13.26 o
  -5  13   5      356.05      348.46      9.33 o
  -4  13   5      476.42      506.39     10.40 o
  -3  13   5       49.90       46.10      4.67 o
  -2  13   5      726.42      764.45     16.15 o
  -1  13   5      618.11      692.37     16.01 o
   0  13   5        1.18       -3.58      3.58 o
   0 -13   6      738.44      763.19     14.84 o
   1 -13   6        3.85        2.14      3.49 o
   2 -13   6      331.96      325.11     11.84 o
   3 -13   6      288.59      306.06     11.03 o
   4 -13   6      804.74      827.30     18.05 o
   5 -13   6       15.07       12.60      3.87 o
   6 -13   6        2.08        5.28      3.40 o
   7 -13   6       58.96       73.26      6.49 o
  -2 -12   6      494.81      528.28     13.17 o
  -1 -12   6      364.41      391.09     11.83 o
   0 -12   6     2413.64     2529.13     31.28 o
   1 -12   6        2.43        3.48      4.55 o
   2 -12   6     1107.79     1116.42     18.97 o
   3 -12   6       40.79       29.31      4.95 o
   4 -12   6      452.97      459.47     12.08 o
   5 -12   6       13.24        5.78      3.23 o
   6 -12   6       31.84       26.80      3.85 o
   7 -12   6       10.56       12.56      3.23 o
   8 -12   6       26.96       26.84      5.38 o
   9 -12   6      278.88      303.41     12.79 o
  -4 -11   6       40.62       44.66      5.82 o
  -3 -11   6      128.33      139.64      7.52 o
  -2 -11   6      860.31      821.94     16.03 o
  -1 -11   6      572.33      557.72     11.62 o
   0 -11   6     1269.57     1286.41     18.84 o
   1 -11   6      262.14      247.11      8.33 o
   2 -11   6     2021.36     2040.89     32.41 o
   3 -11   6       17.00        9.76      3.91 o
   4 -11   6      265.33      280.90      8.39 o
   5 -11   6      239.16      243.08      7.65 o
   6 -11   6       34.92       34.86      5.19 o
   7 -11   6      192.73      204.43      6.57 o
   8 -11   6       82.53       71.04      9.41 o
   9 -11   6       22.13       32.06      5.12 o
  10 -11   6        0.47        3.45      4.05 o
  -5 -10   6       88.61       90.36      7.09 o
  -4 -10   6      116.01       96.73      5.78 o
  -3 -10   6      788.46      721.84     19.97 o
  -2 -10   6     1173.34     1146.51     23.27 o
  -1 -10   6      161.91      140.71      6.22 o
   0 -10   6      757.07      766.91     14.22 o
   1 -10   6       89.50       86.82      7.16 o
   2 -10   6     2531.90     2507.06     31.75 o
   3 -10   6      722.64      680.57     11.66 o
   4 -10   6      850.38      836.14     15.52 o
   5 -10   6     1119.09     1072.67     14.90 o
   6 -10   6       93.97       98.61      4.74 o
   7 -10   6      809.04      839.52     12.97 o
   8 -10   6     1926.83     1863.19     25.36 o
   9 -10   6       74.67       69.26      5.42 o
  10 -10   6      197.38      169.76      8.65 o
  11 -10   6      154.58      168.93     13.17 o
  -6  -9   6      157.11      138.42      8.19 o
  -5  -9   6       47.89       38.64      4.12 o
  -4  -9   6      151.26      161.02      6.18 o
  -3  -9   6      390.96      389.61      8.99 o
  -2  -9   6     2050.89     2023.91     24.78 o
  -1  -9   6        5.69        6.37      2.70 o
   0  -9   6      196.13      222.83      6.64 o
   1  -9   6       35.05       29.81      3.50 o
   2  -9   6     2425.97     2486.29     30.85 o
   3  -9   6      199.53      194.20      8.20 o
   4  -9   6       43.88       43.99      3.49 o
   5  -9   6       91.80      102.12      4.27 o
   6  -9   6      315.37      317.62      6.50 o
   7  -9   6     1070.37     1122.05     18.11 o
   8  -9   6     2137.90     2071.20     24.21 o
   9  -9   6      109.10      112.36      5.61 o
  10  -9   6     1934.22     1973.35     26.42 o
  11  -9   6        4.62       -0.95      4.14 o
  -7  -8   6      721.71      731.69     20.03 o
  -6  -8   6        0.12       -3.34      3.34 o
  -5  -8   6      163.76      167.71      6.43 o
  -4  -8   6      659.25      664.44     14.07 o
  -3  -8   6      312.36      297.49      6.99 o
  -2  -8   6     2801.68     2646.84     29.83 o
  -1  -8   6      126.10      157.76      5.59 o
   0  -8   6      792.30      776.97     12.16 o
   1  -8   6      159.18      173.57      6.23 o
   2  -8   6      627.10      635.62     11.60 o
   3  -8   6       29.38       37.81      3.15 o
   4  -8   6      787.08      790.96     10.63 o
   5  -8   6      422.58      470.62      7.30 o
   6  -8   6       66.01       68.26      3.06 o
   7  -8   6      242.09      272.30      5.95 o
   8  -8   6      862.56      852.99     11.77 o
   9  -8   6      556.87      577.07      9.04 o
  10  -8   6     4001.29     4043.89     49.27 o
  11  -8   6        0.36       -0.03      3.19 o
  12  -8   6     1218.68     1302.51     19.97 o
  -8  -7   6      437.02      490.94     16.24 o
  -7  -7   6      256.86      243.03      8.70 o
  -6  -7   6       38.98       44.90      4.35 o
  -5  -7   6      757.98      713.57     11.92 o
  -4  -7   6      426.50      401.23      7.98 o
  -3  -7   6       70.60       60.02      3.63 o
  -2  -7   6     2471.23     2315.57     30.51 o
  -1  -7   6        5.57        8.81      2.45 o
   0  -7   6     2361.18     2246.72     25.25 o
   1  -7   6     4013.10     3970.02     44.19 o
   2  -7   6      659.40      638.95     10.97 o
   3  -7   6      395.63      406.60     13.32 o
   4  -7   6       90.21       95.32      3.18 o
   5  -7   6       12.77       19.38      1.94 o
   6  -7   6        0.44        0.85      1.55 o
   7  -7   6       11.83        8.78      2.06 o
   8  -7   6      108.76      101.85      4.05 o
   9  -7   6      986.35     1021.28     14.36 o
  10  -7   6     2657.09     2698.83     29.46 o
  11  -7   6       29.77       33.65      3.88 o
  12  -7   6     1318.26     1355.76     23.14 o
  -9  -6   6      800.52      793.75     20.79 o
  -8  -6   6        2.40        1.89      4.81 o
  -7  -6   6      280.66      290.95      8.83 o
  -6  -6   6      222.52      229.51      8.81 o
  -5  -6   6     1513.86     1544.50     19.26 o
  -4  -6   6      591.13      566.98      7.82 o
  -3  -6   6       15.83       16.82      2.25 o
  -2  -6   6     1795.45     1753.74     20.51 o
  -1  -6   6       34.71       46.48      3.22 o
   0  -6   6     5651.03     5521.22     60.38 o
   1  -6   6     3176.70     3204.67     33.05 o
   2  -6   6      668.24      643.16      9.59 o
   3  -6   6      910.61      915.01      9.15 o
   4  -6   6      579.27      550.68      6.92 o
   5  -6   6     3236.28     3250.87     26.18 o
   6  -6   6      616.08      650.84      9.22 o
   7  -6   6      143.02      124.43      4.35 o
   8  -6   6        1.08       -1.21      1.90 o
   9  -6   6      490.14      478.75     10.08 o
  10  -6   6      793.58      806.74     13.48 o
  11  -6   6       96.29       95.64      6.17 o
  12  -6   6     1299.32     1316.51     22.40 o
 -10  -5   6      361.76      345.64     13.89 o
  -9  -5   6     3153.23     3203.43     51.99 o
  -8  -5   6      261.07      246.51     18.86 o
  -7  -5   6      346.87      337.59      8.05 o
  -6  -5   6       37.43       35.59      3.58 o
  -5  -5   6      519.86      521.05      9.17 o
  -4  -5   6      444.88      443.11      6.53 o
  -3  -5   6       92.84      108.47      4.99 o
  -2  -5   6      857.58      860.19     10.94 o
  -1  -5   6       24.52       17.31      1.83 o
   0  -5   6     7886.95     8160.71     77.97 o
   1  -5   6     4624.47     4755.44     37.58 o
   2  -5   6     1953.78     1879.42     16.71 o
   3  -5   6     5441.18     5446.52     37.25 o
   4  -5   6      443.51      442.57      4.90 o
   5  -5   6     3656.71     3681.65     27.52 o
   6  -5   6      329.96      335.49      5.55 o
   7  -5   6      323.15      344.42      6.33 o
   8  -5   6     1793.02     1790.19     20.32 o
   9  -5   6       36.37       32.56      3.89 o
  10  -5   6      228.30      268.74      8.39 o
  11  -5   6      173.30      168.40      7.44 o
  12  -5   6     1019.69     1030.56     16.17 o
 -10  -4   6      466.98      468.29     15.29 o
  -9  -4   6     2560.05     2472.58     41.76 o
  -8  -4   6      118.31      124.33      8.22 o
  -7  -4   6     1489.76     1401.87     26.18 o
  -6  -4   6      917.14      908.60     11.91 o
  -5  -4   6       32.41       26.81      2.32 o
  -4  -4   6     1318.89     1323.01     12.19 o
  -3  -4   6      943.86      999.94     10.37 o
  -2  -4   6     2539.81     2805.97     25.75 o
  -1  -4   6     1211.85     1213.06     13.15 o
   0  -4   6     4259.65     4429.18     36.83 o
   1  -4   6      569.64      586.53      6.92 o
   2  -4   6     5686.69     6131.68     47.01 o
   3  -4   6     2881.98     2806.81     19.41 o
   4  -4   6      178.07      170.63      2.76 o
   5  -4   6     4554.26     4687.40     32.38 o
   6  -4   6      255.57      254.05      4.70 o
   7  -4   6     1603.95     1638.37     14.89 o
   8  -4   6     4841.34     4901.44     43.28 o
   9  -4   6      241.54      233.84      7.01 o
  10  -4   6      796.94      782.83     14.95 o
  11  -4   6      194.66      203.54      6.65 o
  12  -4   6     1085.67     1073.60     16.60 o
 -11  -3   6      310.10      299.84     22.88 o
 -10  -3   6       91.21      100.97      9.59 o
  -9  -3   6     1374.19     1349.24     25.88 o
  -8  -3   6        9.10        4.40      2.80 o
  -7  -3   6     2193.71     2150.07     26.86 o
  -6  -3   6     2602.34     2549.68     21.72 o
  -5  -3   6      338.75      343.52      5.37 o
  -4  -3   6     3910.98     4011.72     33.19 o
  -3  -3   6     1532.77     1625.43     14.63 o
  -2  -3   6     3716.62     3560.82     28.52 o
  -1  -3   6     5177.31     5324.22     43.93 o
   0  -3   6     1790.71     1916.27     17.44 o
   1  -3   6     1233.64     1239.17     13.10 o
   2  -3   6     1078.58     1064.93     10.56 o
   3  -3   6     5657.90     5774.29     41.13 o
   4  -3   6      320.24      350.06      3.67 o
   5  -3   6     1425.90     1486.45     13.29 o
   6  -3   6      183.32      199.10      4.82 o
   7  -3   6     3202.76     3213.01     29.47 o
   8  -3   6     6461.07     6477.08     55.62 o
   9  -3   6      134.97      147.62      4.62 o
  10  -3   6     1084.33     1077.07     14.86 o
  11  -3   6      984.92      989.18     15.30 o
  12  -3   6     1486.17     1491.93     22.71 o
 -11  -2   6      861.14      934.78     20.65 o
 -10  -2   6        3.44       -2.50      3.15 o
  -9  -2   6       46.59       48.30      4.34 o
  -8  -2   6      253.34      262.17      7.87 o
  -7  -2   6     2311.92     2266.30     30.40 o
  -6  -2   6     1257.60     1231.94     13.30 o
  -5  -2   6       12.64       13.33      1.44 o
  -4  -2   6      674.90      619.64      6.31 o
  -3  -2   6      642.35      723.59      7.35 o
  -2  -2   6     6814.74     6851.89     80.18 o
  -1  -2   6     8983.70     9115.60     68.15 o
   0  -2   6      167.42      229.66      3.60 o
   1  -2   6     5875.51     6020.08     52.34 o
   2  -2   6      797.14      854.06      7.37 o
   3  -2   6     4411.30     4562.83     31.46 o
   4  -2   6     1512.47     1621.25     12.12 o
   5  -2   6       32.13       43.02      2.00 o
   6  -2   6        8.15       12.94      1.76 o
   7  -2   6      118.53      122.35      5.03 o
   8  -2   6     1155.76     1171.93     12.51 o
   9  -2   6       51.05       56.77      3.39 o
  10  -2   6     1516.40     1517.14     20.16 o
  11  -2   6     1013.49     1061.20     25.61 o
  12  -2   6      939.87      980.56     17.62 o
 -12  -1   6      147.27      112.87      9.23 o
 -11  -1   6     2154.51     2215.88     75.64 o
 -10  -1   6       80.20       97.65      6.70 o
  -9  -1   6      316.49      286.06     11.48 o
  -8  -1   6       39.29       43.28      4.15 o
  -7  -1   6     2165.22     2080.35     27.02 o
  -6  -1   6      101.33      102.73      4.58 o
  -5  -1   6      560.79      589.42      6.38 o
  -4  -1   6     1504.56     1573.73     13.57 o
  -3  -1   6       10.92       19.17      1.41 o
  -2  -1   6     3618.25     3512.95     30.77 o
  -1  -1   6     3752.20     3738.74     31.13 o
   0  -1   6     2011.78     2207.48     19.76 o
   1  -1   6    10927.93    11084.92     93.36 o
   2  -1   6     1114.42     1289.58      9.83 o
   3  -1   6     5604.80     5768.02     34.56 o
   4  -1   6        1.30        4.37      1.17 o
   5  -1   6      308.13      322.61      4.26 o
   6  -1   6     2009.48     1982.94     18.05 o
   7  -1   6      341.86      318.20      5.39 o
   8  -1   6      363.17      353.72      6.24 o
   9  -1   6       75.78       74.42      4.11 o
  10  -1   6      308.63      307.03      7.60 o
  11  -1   6      978.37      962.13     15.33 o
  12  -1   6      339.90      334.20      8.68 o
 -12   0   6        4.19       -4.04      4.46 o
 -11   0   6     2842.28     2907.85     61.46 o
 -10   0   6      100.08      116.83      6.87 o
  -9   0   6     1258.45     1205.84     21.84 o
  -8   0   6     1239.14     1196.84     21.17 o
  -7   0   6      385.14      363.69      7.97 o
  -6   0   6      544.23      580.28      8.32 o
  -5   0   6      708.12      767.62      6.89 o
  -4   0   6       21.99       13.06      1.94 o
  -3   0   6       96.90       84.43      2.16 o
  -2   0   6     3353.22     3563.16     27.68 o
  -1   0   6       43.32       29.95      1.69 o
   0   0   6     1381.03     1412.98     11.48 o
   1   0   6    11082.39    11419.72     84.17 o
   2   0   6        0.84        0.89      1.46 o
   3   0   6     7372.87     7804.11     48.11 o
   4   0   6      478.23      461.60      4.69 o
   5   0   6     1760.37     1704.18     15.15 o
   6   0   6     5145.40     5164.02     42.41 o
   7   0   6      677.78      663.94      8.94 o
   8   0   6       46.02       49.82      2.91 o
   9   0   6      218.11      199.68      7.06 o
  10   0   6      190.79      173.67      6.29 o
  11   0   6     1195.70     1229.35     18.42 o
  12   0   6       48.30       51.24      4.46 o
 -12   1   6        0.58       -4.01      4.01 o
 -11   1   6     1512.90     1522.06     44.59 o
 -10   1   6        6.02        6.45      5.28 o
  -9   1   6     3288.25     3332.20    137.45 o
  -8   1   6     1327.78     1308.87     16.89 o
  -7   1   6      554.37      551.42      9.07 o
  -6   1   6      428.67      403.03      7.97 o
  -5   1   6       27.76       33.45      1.85 o
  -4   1   6     5152.97     5483.52     39.09 o
  -3   1   6     1609.12     1554.74     12.54 o
  -2   1   6      103.42      108.94      2.30 o
  -1   1   6      449.75      555.05      6.60 o
   0   1   6      576.82      603.08      8.11 o
   1   1   6     4675.34     4621.13     33.44 o
   2   1   6     1233.18     1332.41     10.22 o
   3   1   6     1607.67     1487.57     10.87 o
   4   1   6       16.63       20.02      1.54 o
   5   1   6     4012.91     3936.83     30.73 o
   6   1   6     4485.63     4546.77     38.03 o
   7   1   6       48.69       46.55      2.76 o
   8   1   6      717.50      695.60     10.57 o
   9   1   6      203.05      211.26      6.68 o
  10   1   6       21.19       26.38      3.61 o
  11   1   6     1380.91     1332.25     19.95 o
 -12   2   6       59.21       73.93      9.39 o
 -11   2   6      922.20      904.49     30.51 o
 -10   2   6      340.78      337.36     19.22 o
  -9   2   6     3778.96     3718.22     52.39 o
  -8   2   6     1955.92     1985.78     23.33 o
  -7   2   6      859.30      806.45     11.69 o
  -6   2   6     1963.25     1976.37     20.24 o
  -5   2   6      312.87      298.16      3.87 o
  -4   2   6     5232.86     5308.26     40.14 o
  -3   2   6     3183.18     2974.24     23.53 o
  -2   2   6      514.49      582.45      7.05 o
  -1   2   6     1715.02     1713.23     16.24 o
   0   2   6       24.20       23.05      1.62 o
   1   2   6     2915.23     2803.76     20.27 o
   2   2   6     1923.23     2059.13     14.80 o
   3   2   6     3439.70     3521.22     23.03 o
   4   2   6      266.61      249.84      3.71 o
   5   2   6     1311.41     1272.52     11.27 o
   6   2   6     1293.91     1283.26     13.64 o
   7   2   6      294.78      262.05      7.55 o
   8   2   6      940.97      969.59     12.82 o
   9   2   6      942.48      925.14     15.59 o
  10   2   6       66.24       77.80      5.16 o
  11   2   6     1193.29     1247.12     21.10 o
 -12   3   6      153.56      160.37     18.19 o
 -11   3   6      292.66      286.77     10.99 o
 -10   3   6      350.43      328.91      8.73 o
  -9   3   6     1640.90     1662.95     20.69 o
  -8   3   6      190.79      204.41      7.66 o
  -7   3   6     4320.77     4343.45     45.29 o
  -6   3   6      404.40      403.89      6.55 o
  -5   3   6        4.13        2.69      1.30 o
  -4   3   6     5181.85     5455.86     41.37 o
  -3   3   6     4409.72     4418.28     34.02 o
  -2   3   6      628.32      608.84      7.23 o
  -1   3   6     8221.75     8222.00     65.92 o
   0   3   6     1036.18     1038.47      8.41 o
   1   3   6     6500.69     6840.68     42.05 o
   2   3   6      641.89      665.63      6.02 o
   3   3   6     1736.88     1735.22     12.12 o
   4   3   6     1687.83     1646.94     11.69 o
   5   3   6      418.96      390.98      5.53 o
   6   3   6       31.83       35.47      2.43 o
   7   3   6      178.41      170.63      4.87 o
   8   3   6     1187.09     1188.66     15.89 o
   9   3   6      735.01      754.29     12.34 o
  10   3   6      257.93      280.24      8.62 o
  11   3   6     1140.94     1180.67     30.75 o
 -12   4   6      461.90      478.05     14.62 o
 -11   4   6     1674.52     1779.45     29.76 o
 -10   4   6      652.39      663.00     11.79 o
  -9   4   6      388.10      399.81      7.58 o
  -8   4   6      373.88      401.06      7.89 o
  -7   4   6      829.70      847.70     12.36 o
  -6   4   6       16.00       20.73      1.86 o
  -5   4   6      152.27      169.35      3.40 o
  -4   4   6     1020.30     1062.61     10.30 o
  -3   4   6     1345.50     1355.60     13.10 o
  -2   4   6      886.16      865.50      8.35 o
  -1   4   6    13087.33    13156.48     96.18 o
   0   4   6     4018.08     4290.32     26.54 o
   1   4   6     2105.59     2062.86     13.85 o
   2   4   6     1543.02     1614.37     11.42 o
   3   4   6     3513.50     3543.76     22.69 o
   4   4   6     2715.12     2631.19     19.15 o
   5   4   6        0.18       -0.88      1.52 o
   6   4   6      102.84       94.59      3.69 o
   7   4   6      123.47      113.00      4.53 o
   8   4   6      368.53      382.38      8.04 o
   9   4   6     1176.72     1160.24     20.91 o
  10   4   6        6.42        3.16      6.72 o
 -12   5   6       14.87       18.16      4.15 o
 -11   5   6     1527.87     1564.41     26.62 o
 -10   5   6     2202.17     2181.92     28.76 o
  -9   5   6        7.46        5.29      2.26 o
  -8   5   6      768.22      800.74     11.48 o
  -7   5   6     1036.46     1038.05     11.98 o
  -6   5   6      267.84      274.86      4.91 o
  -5   5   6      520.65      502.40      6.06 o
  -4   5   6        2.50        3.08      1.29 o
  -3   5   6      921.51     1053.21     10.04 o
  -2   5   6      167.37      138.81      3.63 o
  -1   5   6     2269.27     2075.91     15.02 o
   0   5   6     3097.24     3185.71     23.57 o
   1   5   6     4834.31     4897.18     30.89 o
   2   5   6      297.14      299.89      4.10 o
   3   5   6     1637.36     1626.96     12.08 o
   4   5   6     2051.39     2046.31     16.86 o
   5   5   6       20.03       18.17      2.28 o
   6   5   6       29.07       30.19      2.61 o
   7   5   6        2.16       -1.90      2.68 o
   8   5   6       71.69       62.22      5.34 o
   9   5   6      324.77      325.50     12.41 o
 -12   6   6        0.14       -0.58      5.05 o
 -11   6   6     2417.15     2460.51     30.19 o
 -10   6   6     1850.86     1879.66     22.11 o
  -9   6   6      590.89      592.11     11.11 o
  -8   6   6     5072.28     4985.80     48.55 o
  -7   6   6      201.96      199.41      5.64 o
  -6   6   6     1957.36     1999.65     20.33 o
  -5   6   6       87.82       85.79      2.91 o
  -4   6   6      132.52      138.12      4.27 o
  -3   6   6      124.89      113.34      3.07 o
  -2   6   6       12.81       16.41      1.76 o
  -1   6   6     3206.68     3126.61     25.87 o
   0   6   6      288.83      309.37      4.50 o
   1   6   6     3403.09     3289.65     24.00 o
   2   6   6      547.93      577.44      6.44 o
   3   6   6     2042.16     2013.14     15.55 o
   4   6   6      303.10      321.51      5.80 o
   5   6   6      704.23      689.20     12.50 o
   6   6   6     1265.55     1289.18     17.59 o
   7   6   6       77.84       77.67      7.15 o
   8   6   6        8.89        6.42      4.79 o
   9   6   6      248.52      249.32     10.97 o
 -12   7   6      156.70      175.95      8.90 o
 -11   7   6      439.19      445.97     10.28 o
 -10   7   6     1397.63     1413.74     20.52 o
  -9   7   6      382.33      403.17      8.42 o
  -8   7   6     4776.10     4709.37     46.67 o
  -7   7   6        0.27        0.28      1.65 o
  -6   7   6     1798.11     1839.41     17.97 o
  -5   7   6     2941.16     2889.14     23.27 o
  -4   7   6      168.77      202.95      4.49 o
  -3   7   6     1054.58      956.13      9.90 o
  -2   7   6     1212.30     1200.77     12.32 o
  -1   7   6      716.86      645.84      8.20 o
   0   7   6      344.04      330.15      5.32 o
   1   7   6     4504.33     4423.66     37.54 o
   2   7   6     1251.18     1218.49     12.28 o
   3   7   6      329.85      340.89      7.17 o
   4   7   6      395.81      412.55      8.62 o
   5   7   6       63.05       65.87      4.68 o
   6   7   6     1924.09     1967.84     26.59 o
   7   7   6      261.39      269.59     10.31 o
   8   7   6      109.14      115.30      8.25 o
 -12   8   6      739.57      779.88     18.97 o
 -11   8   6        8.45        1.16      3.24 o
 -10   8   6      540.43      580.81     11.86 o
  -9   8   6      412.71      407.32     13.58 o
  -8   8   6     1545.41     1534.80     23.75 o
  -7   8   6      197.72      189.66      5.35 o
  -6   8   6      543.15      554.79     11.14 o
  -5   8   6        0.67       -2.15      2.15 o
  -4   8   6      489.09      535.26      7.14 o
  -3   8   6     2856.13     2776.85     24.06 o
  -2   8   6     2536.52     2440.74     21.78 o
  -1   8   6     1247.14     1279.35     13.38 o
   0   8   6      141.71      132.39      4.53 o
   1   8   6      818.81      836.17     10.10 o
   2   8   6     1138.18     1167.00     12.46 o
   3   8   6       12.63       15.21      2.80 o
   4   8   6       71.31       86.35      4.95 o
   5   8   6       54.08       53.28      4.31 o
   6   8   6      744.41      772.05     15.68 o
   7   8   6      323.18      361.03     14.67 o
 -11   9   6        7.27        2.64      3.96 o
 -10   9   6      846.25      892.91     21.22 o
  -9   9   6      295.10      292.60      9.78 o
  -8   9   6     1556.65     1553.14     21.59 o
  -7   9   6        4.52        7.53      2.46 o
  -6   9   6        0.84        1.59      2.26 o
  -5   9   6      675.08      602.08      9.61 o
  -4   9   6      360.19      359.82      6.00 o
  -3   9   6     1025.56      951.89     11.17 o
  -2   9   6      883.37      878.15     10.66 o
  -1   9   6      933.37      920.80     11.90 o
   0   9   6      701.09      729.40     12.36 o
   1   9   6      437.52      445.44      7.98 o
   2   9   6     1781.47     1836.15     25.74 o
   3   9   6        1.42        0.06      2.87 o
   4   9   6      656.38      673.38     13.75 o
   5   9   6       72.39       79.73      5.75 o
   6   9   6       49.12       52.01      5.73 o
 -11  10   6        2.37       -2.19      3.96 o
 -10  10   6     1906.29     1945.11     30.66 o
  -9  10   6        4.11        0.60      3.44 o
  -8  10   6      294.72      311.44     11.96 o
  -7  10   6      246.27      234.39      6.59 o
  -6  10   6       41.97       30.71      3.35 o
  -5  10   6       14.46       10.57      2.70 o
  -4  10   6       43.31       36.04      3.24 o
  -3  10   6       50.50       41.23      3.23 o
  -2  10   6      533.32      519.73      8.70 o
  -1  10   6     1308.88     1317.89     15.62 o
   0  10   6     1829.18     1846.09     19.91 o
   1  10   6       73.10       79.67      4.20 o
   2  10   6     2181.83     2223.24     25.56 o
   3  10   6       51.74       41.36      4.01 o
   4  10   6     1561.33     1647.20     25.05 o
   5  10   6      279.09      292.18     12.45 o
 -10  11   6     1357.77     1405.30     25.07 o
  -9  11   6        8.66        7.99      5.59 o
  -8  11   6      793.97      724.15     13.68 o
  -7  11   6        2.83       -1.06      2.91 o
  -6  11   6        5.82        7.12      2.92 o
  -5  11   6      699.35      701.37     11.38 o
  -4  11   6      332.09      346.18      7.91 o
  -3  11   6       97.89       95.18      4.87 o
  -2  11   6       91.92       86.33      4.75 o
  -1  11   6      281.94      295.32      7.54 o
   0  11   6     1396.11     1408.00     16.87 o
   1  11   6        0.09       -2.88      2.88 o
   2  11   6      924.34      942.91     16.06 o
   3  11   6        1.52       -1.08      3.60 o
   4  11   6     1418.62     1503.12     24.78 o
  -9  12   6        6.07        6.80      4.54 o
  -8  12   6       68.06       75.37      5.56 o
  -7  12   6       71.54       63.19      5.66 o
  -6  12   6      289.66      288.91      8.18 o
  -5  12   6      811.89      800.97     12.83 o
  -4  12   6      210.81      216.05      7.04 o
  -3  12   6      133.86      133.70      6.42 o
  -2  12   6       37.60       39.42      3.93 o
  -1  12   6        0.36       -2.17      2.84 o
   0  12   6      186.54      184.89      7.71 o
   1  12   6      146.22      138.98     10.20 o
   2  12   6      473.10      496.76     13.10 o
  -7  13   6       94.14       87.88      5.59 o
  -6  13   6      715.57      751.37     13.75 o
  -5  13   6      852.97      873.45     15.06 o
  -4  13   6       16.87        8.81      3.52 o
  -3  13   6      412.43      418.45     10.51 o
  -2  13   6      648.23      681.19     12.48 o
  -1  13   6        6.48       -0.91      3.41 o
   0  13   6      883.24      901.51     18.37 o
   0 -13   7       63.53       55.57      8.01 o
   1 -13   7      116.57      130.17      6.98 o
   2 -13   7      116.63      107.53      7.08 o
   3 -13   7       93.47       82.99      6.99 o
   4 -13   7        1.44       -2.90      3.58 o
   5 -13   7       40.52       34.58      5.80 o
   6 -13   7       56.65       62.20      5.40 o
  -2 -12   7      417.64      461.20     12.50 o
  -1 -12   7     2304.61     2382.33     34.64 o
   0 -12   7       58.21       56.71      5.15 o
   1 -12   7      647.51      698.04     13.48 o
   2 -12   7       50.41       57.54      5.36 o
   3 -12   7       69.41       72.77      6.38 o
   4 -12   7      428.60      434.18     11.11 o
   5 -12   7       92.75       92.79      6.77 o
   6 -12   7        1.20       -3.16      3.16 o
   7 -12   7        6.73        7.40      3.29 o
   8 -12   7      145.69      151.71     12.04 o
  -4 -11   7       45.31       49.89      5.45 o
  -3 -11   7      435.09      457.67     11.98 o
  -2 -11   7      589.95      626.05     13.93 o
  -1 -11   7     3247.84     3282.06     37.84 o
   0 -11   7      331.59      349.87      9.23 o
   1 -11   7      694.77      734.55     14.54 o
   2 -11   7      473.00      460.11     10.16 o
   3 -11   7      616.28      592.59     14.02 o
   4 -11   7      342.88      349.54      9.48 o
   5 -11   7      280.63      285.05     11.14 o
   6 -11   7        2.18        2.18      2.65 o
   7 -11   7      272.09      277.11      8.42 o
   8 -11   7       32.80       37.07      5.24 o
   9 -11   7      832.06      899.50     31.40 o
  -5 -10   7      443.09      444.34     13.16 o
  -4 -10   7       15.04       19.76      3.90 o
  -3 -10   7      140.42      136.37      7.14 o
  -2 -10   7        7.61        6.74      3.26 o
  -1 -10   7     1557.75     1507.81     20.71 o
   0 -10   7       83.87       90.49      5.21 o
   1 -10   7     2141.73     2060.15     25.39 o
   2 -10   7      290.25      295.12      8.65 o
   3 -10   7      349.33      341.91     11.02 o
   4 -10   7     1795.15     1787.58     24.18 o
   5 -10   7       19.88       19.92      3.87 o
   6 -10   7      511.95      524.72      8.98 o
   7 -10   7     1501.58     1481.16     24.79 o
   8 -10   7       12.70       10.68      3.60 o
   9 -10   7     1371.01     1403.24     24.09 o
  10 -10   7        0.14        4.38      4.63 o
  -6  -9   7      142.62      148.94      9.75 o
  -5  -9   7      432.63      448.79     11.28 o
  -4  -9   7       32.15       23.47      3.72 o
  -3  -9   7      788.41      770.89     17.95 o
  -2  -9   7      535.45      489.27     10.22 o
  -1  -9   7      507.44      489.86     10.12 o
   0  -9   7       46.55       39.02      3.94 o
   1  -9   7      244.38      251.21      6.98 o
   2  -9   7     2336.00     2332.36     29.54 o
   3  -9   7       22.75       24.10      3.67 o
   4  -9   7      231.74      236.82     10.29 o
   5  -9   7      179.81      183.37      5.75 o
   6  -9   7      954.58      981.02     12.69 o
   7  -9   7     2035.12     2022.67     26.09 o
   8  -9   7       93.32       84.45      5.56 o
   9  -9   7     1583.17     1632.06     23.12 o
  10  -9   7       13.74       10.36      4.16 o
  11  -9   7     1498.09     1516.48     30.29 o
  -7  -8   7      194.82      202.66     10.15 o
  -6  -8   7      171.95      186.59     11.34 o
  -5  -8   7      747.14      796.02     15.45 o
  -4  -8   7       14.07       11.37      3.28 o
  -3  -8   7     2117.77     2236.24     28.67 o
  -2  -8   7     2351.90     2304.49     24.68 o
  -1  -8   7       73.27       79.65      4.48 o
   0  -8   7      501.13      520.87      9.75 o
   1  -8   7      492.23      483.37      9.22 o
   2  -8   7      275.98      279.96      6.62 o
   3  -8   7      684.10      671.16     11.06 o
   4  -8   7      334.09      357.18      7.53 o
   5  -8   7        2.91       -0.96      2.15 o
   6  -8   7      640.92      657.75      9.45 o
   7  -8   7     1031.16     1034.59     16.07 o
   8  -8   7      288.12      296.94      6.91 o
   9  -8   7     1525.80     1554.99     21.82 o
  10  -8   7       59.60       58.96      4.42 o
  11  -8   7     1691.29     1749.35     24.38 o
  -8  -7   7      256.26      235.38     16.43 o
  -7  -7   7      322.24      328.10     11.41 o
  -6  -7   7        0.44       -3.21      3.21 o
  -5  -7   7       34.37       36.80      3.99 o
  -4  -7   7        8.15        6.37      3.12 o
  -3  -7   7     3603.64     3510.94     34.21 o
  -2  -7   7     1563.92     1619.39     18.36 o
  -1  -7   7     1793.03     1755.29     19.40 o
   0  -7   7      994.48     1027.72     13.15 o
   1  -7   7        6.24        7.91      2.32 o
   2  -7   7     2280.19     2300.67     23.59 o
   3  -7   7     1418.86     1437.74     17.48 o
   4  -7   7      226.86      222.61      5.56 o
   5  -7   7      305.85      332.99      5.70 o
   6  -7   7       38.59       38.19      2.63 o
   7  -7   7     1011.15     1066.98     13.50 o
   8  -7   7        1.66        0.50      2.16 o
   9  -7   7      507.45      525.69      9.86 o
  10  -7   7      331.18      329.88      8.02 o
  11  -7   7     1036.11     1037.05     19.27 o
  12  -7   7      803.37      852.45     17.55 o
  -9  -6   7       40.86       51.44     15.11 o
  -8  -6   7      115.63       86.76      9.60 o
  -7  -6   7       58.85       46.27      8.73 o
  -6  -6   7        1.89        0.08      3.62 o
  -5  -6   7       55.70       36.73      4.66 o
  -4  -6   7       89.57       99.87      4.28 o
  -3  -6   7      872.98      839.40     11.33 o
  -2  -6   7      290.56      286.30      7.25 o
  -1  -6   7     1997.91     2030.78     21.27 o
   0  -6   7     3594.83     3647.31     34.47 o
   1  -6   7     1086.29     1142.28     13.54 o
   2  -6   7     1238.45     1300.89     14.77 o
   3  -6   7       12.71       11.60      1.56 o
   4  -6   7     1170.28     1122.25     11.43 o
   5  -6   7     1359.91     1442.46     14.73 o
   6  -6   7      623.24      631.89      9.27 o
   7  -6   7        1.77        8.82      2.20 o
   8  -6   7      234.14      231.24      5.78 o
   9  -6   7     1522.18     1477.60     17.05 o
  10  -6   7      587.45      619.20     12.14 o
  11  -6   7      300.66      309.61      9.69 o
  12  -6   7      220.41      237.14      9.50 o
  -9  -5   7       82.49       72.48      9.09 o
  -8  -5   7      186.93      179.89     12.07 o
  -7  -5   7      694.15      711.39     13.92 o
  -6  -5   7       30.61       15.35      3.54 o
  -5  -5   7       48.99       55.09      4.06 o
  -4  -5   7     2964.44     2894.88     30.58 o
  -3  -5   7      136.35      122.67      4.76 o
  -2  -5   7      317.78      303.68      6.07 o
  -1  -5   7     4897.27     4788.07     47.11 o
   0  -5   7     3074.95     3133.77     29.75 o
   1  -5   7     1452.27     1509.12     14.37 o
   2  -5   7     2845.23     2911.36     27.87 o
   3  -5   7      948.35      983.23     10.07 o
   4  -5   7     3535.85     3432.46     24.81 o
   5  -5   7     1428.44     1517.64     13.29 o
   6  -5   7       89.41      107.43      3.73 o
   7  -5   7     1956.67     1997.86     21.30 o
   8  -5   7      248.16      250.08      5.70 o
   9  -5   7      353.52      349.90      8.56 o
  10  -5   7     2109.46     2101.27     30.09 o
  11  -5   7       47.34       48.66      4.93 o
  12  -5   7      173.33      184.14      6.88 o
 -10  -4   7     1522.23     1571.97     37.85 o
  -9  -4   7      366.48      288.78     14.07 o
  -8  -4   7      203.57      182.08     11.32 o
  -7  -4   7      736.09      716.58     16.68 o
  -6  -4   7       73.07       80.49      5.04 o
  -5  -4   7     2278.68     2172.27     22.06 o
  -4  -4   7     5054.00     5072.79     38.16 o
  -3  -4   7        2.62        2.08      1.57 o
  -2  -4   7      868.76      871.09      9.58 o
  -1  -4   7      218.17      176.86      4.01 o
   0  -4   7     3817.27     3741.06     32.18 o
   1  -4   7       28.30       37.86      2.22 o
   2  -4   7     4291.65     4531.17     49.57 o
   3  -4   7      145.41      149.02      2.99 o
   4  -4   7     3537.87     3534.44     25.29 o
   5  -4   7     1287.95     1304.96     11.62 o
   6  -4   7        0.84        3.59      1.72 o
   7  -4   7      155.73      164.53      4.32 o
   8  -4   7      805.71      798.19     14.30 o
   9  -4   7     1285.94     1274.02     18.16 o
  10  -4   7     2572.79     2619.48     31.32 o
  11  -4   7       90.82       84.60      4.97 o
  12  -4   7      788.16      806.20     14.29 o
 -11  -3   7       54.56       50.46     12.62 o
 -10  -3   7     1065.62     1135.35     29.47 o
  -9  -3   7      164.71      170.88     24.20 o
  -8  -3   7       64.98       47.56      6.60 o
  -7  -3   7     1627.99     1566.69     43.40 o
  -6  -3   7     1023.00     1009.98     11.47 o
  -5  -3   7     2867.97     2917.23     24.60 o
  -4  -3   7     2751.46     2779.61     22.20 o
  -3  -3   7      506.35      533.88      6.82 o
  -2  -3   7     4346.52     4317.16     34.36 o
  -1  -3   7      260.05      332.28      5.67 o
   0  -3   7     4097.69     4143.51     34.93 o
   1  -3   7      569.75      646.15      7.75 o
   2  -3   7     5479.40     5807.91     48.80 o
   3  -3   7      199.51      242.41      3.77 o
   4  -3   7     1835.20     1968.06     14.45 o
   5  -3   7       24.76       28.23      1.62 o
   6  -3   7       34.57       39.17      2.39 o
   7  -3   7     4863.65     4794.54     42.29 o
   8  -3   7     1181.05     1180.44     12.92 o
   9  -3   7      284.50      289.01      6.29 o
  10  -3   7     1273.00     1265.11     18.19 o
  11  -3   7      466.46      451.01     12.03 o
  12  -3   7     1949.95     1977.42     45.94 o
 -11  -2   7       51.32       72.47     13.79 o
 -10  -2   7      102.70       87.25     10.05 o
  -9  -2   7      188.77      171.13      7.22 o
  -8  -2   7       96.22       84.99      5.32 o
  -7  -2   7      605.34      613.69     12.34 o
  -6  -2   7       54.89       55.38      2.85 o
  -5  -2   7      940.50      954.10      9.35 o
  -4  -2   7      243.27      231.60      3.79 o
  -3  -2   7     2440.51     2417.72     21.67 o
  -2  -2   7     7640.80     7728.10     58.63 o
  -1  -2   7      219.52      288.24      4.58 o
   0  -2   7     6696.21     6818.06     51.78 o
   1  -2   7        5.40        3.44      1.19 o
   2  -2   7     4333.96     4385.71     30.64 o
   3  -2   7     3302.31     3664.08     25.94 o
   4  -2   7      539.35      567.67      5.21 o
   5  -2   7      571.67      555.95      6.40 o
   6  -2   7      306.95      313.69      5.38 o
   7  -2   7     1589.16     1583.77     15.71 o
   8  -2   7     2206.12     2174.74     20.52 o
   9  -2   7      398.14      404.19      8.05 o
  10  -2   7      827.60      851.75     13.90 o
  11  -2   7      440.60      440.62      9.77 o
  12  -2   7     1750.80     1781.39     26.93 o
 -11  -1   7      494.51      545.74     15.17 o
 -10  -1   7      196.46      203.14      7.96 o
  -9  -1   7       19.34       24.40      3.57 o
  -8  -1   7      287.19      277.01     10.50 o
  -7  -1   7      321.61      313.77      7.90 o
  -6  -1   7       36.80       31.75      2.40 o
  -5  -1   7        0.98        2.26      1.15 o
  -4  -1   7      291.06      307.78      4.54 o
  -3  -1   7     3876.41     3841.18     28.55 o
  -2  -1   7     8190.46     8200.44     61.33 o
  -1  -1   7        7.95        9.52      1.61 o
   0  -1   7     4356.15     4386.79     34.60 o
   1  -1   7        0.38       -0.40      1.13 o
   2  -1   7     1177.11     1014.05      8.34 o
   3  -1   7      767.49      684.21      6.64 o
   4  -1   7      179.70      213.69      2.97 o
   5  -1   7       17.63       20.87      1.67 o
   6  -1   7     1517.98     1527.77     14.30 o
   7  -1   7     1830.86     1757.03     17.09 o
   8  -1   7     2184.67     2145.73     21.77 o
   9  -1   7       39.26       33.15      3.44 o
  10  -1   7      215.86      214.20      9.83 o
  11  -1   7      314.06      303.13      8.34 o
  12  -1   7     1198.33     1245.37     19.17 o
 -12   0   7     3692.87     4072.14    103.86 o
 -11   0   7      711.91      711.06     20.12 o
 -10   0   7      945.31      966.58     19.84 o
  -9   0   7      491.51      491.03     12.69 o
  -8   0   7      810.95      785.27     13.60 o
  -7   0   7      858.39      891.20     14.54 o
  -6   0   7     1195.90     1191.83     15.72 o
  -5   0   7       77.26       78.88      2.38 o
  -4   0   7     1276.85     1348.62     11.63 o
  -3   0   7     3119.61     3360.07     25.38 o
  -2   0   7     5715.21     5799.47     44.01 o
  -1   0   7        1.12        1.32      1.34 o
   0   0   7    13063.49    13901.77    102.12 o
   1   0   7     1369.41     1652.51     14.54 o
   2   0   7     3341.17     3236.22     23.51 o
   3   0   7     2853.57     2992.59     20.04 o
   4   0   7        0.52       -1.10      1.11 o
   5   0   7     1098.13     1047.51     11.37 o
   6   0   7      734.45      729.34      8.40 o
   7   0   7      354.70      346.00      6.11 o
   8   0   7     1586.68     1598.57     17.44 o
   9   0   7       42.55       38.16      5.84 o
  10   0   7     1348.02     1394.98     21.27 o
  11   0   7       43.06       40.83      4.17 o
 -12   1   7     2245.95     2385.85     46.47 o
 -11   1   7      735.28      662.75     26.40 o
 -10   1   7      990.96     1011.28     33.74 o
  -9   1   7     1381.77     1326.55     23.73 o
  -8   1   7     1081.39     1038.54     14.66 o
  -7   1   7     1300.02     1322.90     17.16 o
  -6   1   7      326.79      352.86      5.39 o
  -5   1   7      193.62      186.10      3.47 o
  -4   1   7     6185.87     6480.36     48.93 o
  -3   1   7       10.52       16.62      1.47 o
  -2   1   7     4609.42     4705.49     34.41 o
  -1   1   7      107.21      131.84      2.75 o
   0   1   7     8373.44     8714.00     87.51 o
   1   1   7     1809.61     1965.49     15.90 o
   2   1   7     1592.08     1605.94     12.79 o
   3   1   7     1803.66     1928.62     14.58 o
   4   1   7     2795.48     2844.10     19.37 o
   5   1   7     2036.25     2017.83     16.53 o
   6   1   7      666.21      667.81      8.82 o
   7   1   7       25.89       26.06      2.47 o
   8   1   7      920.76      953.17     16.40 o
   9   1   7       58.57       55.22      4.36 o
  10   1   7     2841.16     2770.05     33.81 o
  11   1   7      296.09      325.33      9.20 o
 -12   2   7      648.58      663.63     26.70 o
 -11   2   7      585.56      582.07     24.06 o
 -10   2   7     2043.31     2122.44     41.07 o
  -9   2   7     2289.74     2265.70     29.77 o
  -8   2   7      250.94      247.15      6.96 o
  -7   2   7      729.87      747.75     11.46 o
  -6   2   7       32.84       34.64      2.45 o
  -5   2   7      614.48      569.90      6.51 o
  -4   2   7    12605.40    12920.71     94.55 o
  -3   2   7       10.59        3.35      1.25 o
  -2   2   7     5354.22     5518.88     64.47 o
  -1   2   7     2142.61     2338.32     19.18 o
   0   2   7     7374.12     7581.41     56.80 o
   1   2   7     2651.86     2654.77     19.63 o
   2   2   7     1110.27     1146.95      9.45 o
   3   2   7     1407.78     1560.69     11.75 o
   4   2   7     2239.50     2243.89     17.15 o
   5   2   7     2161.53     2111.06     19.56 o
   6   2   7      144.79      147.92      4.39 o
   7   2   7      527.40      513.58      7.96 o
   8   2   7      877.29      870.84     12.23 o
   9   2   7      401.96      382.22      8.39 o
  10   2   7     3802.07     3944.32     45.48 o
  11   2   7      184.93      185.26      7.82 o
 -12   3   7      223.70      224.23     10.79 o
 -11   3   7      177.78      188.66     14.23 o
 -10   3   7      576.85      574.57     18.48 o
  -9   3   7     1210.47     1242.43     17.81 o
  -8   3   7      117.30      118.89      4.81 o
  -7   3   7      154.10      172.07      5.30 o
  -6   3   7      519.67      502.53      6.97 o
  -5   3   7     1274.65     1269.65     11.83 o
  -4   3   7     9625.06     9727.21     72.03 o
  -3   3   7      545.08      545.34      6.48 o
  -2   3   7     6843.74     6896.60     51.85 o
  -1   3   7      531.11      512.90      5.89 o
   0   3   7     3196.04     3182.48     25.74 o
   1   3   7     8855.43     9051.80     57.64 o
   2   3   7       54.15       52.50      2.03 o
   3   3   7     1304.89     1364.86     12.01 o
   4   3   7      192.62      182.41      3.59 o
   5   3   7      962.31      937.32     10.28 o
   6   3   7      358.12      395.24      6.90 o
   7   3   7      631.41      581.78      9.79 o
   8   3   7      141.41      164.98      5.61 o
   9   3   7      129.28      133.31      5.87 o
  10   3   7     1646.28     1699.95     27.70 o
 -12   4   7       84.14       85.51      7.57 o
 -11   4   7      194.23      204.90      9.27 o
 -10   4   7      305.12      298.80      7.02 o
  -9   4   7      838.16      859.28     13.32 o
  -8   4   7     1268.85     1222.10     16.68 o
  -7   4   7      131.39      149.29      4.50 o
  -6   4   7      421.47      422.34      6.52 o
  -5   4   7      369.03      363.10      5.23 o
  -4   4   7     4237.54     4258.87     33.46 o
  -3   4   7        0.01        2.35      1.33 o
  -2   4   7     6701.92     6834.14     48.82 o
  -1   4   7     3103.30     3201.99     24.84 o
   0   4   7     2603.40     2594.41     18.20 o
   1   4   7     4173.68     4077.68     25.41 o
   2   4   7       49.04       46.23      1.82 o
   3   4   7     2699.53     2785.12     19.68 o
   4   4   7      305.28      312.57      4.58 o
   5   4   7        3.92        6.32      1.76 o
   6   4   7      239.39      264.96      5.49 o
   7   4   7      347.68      349.87     10.50 o
   8   4   7     1076.55     1018.99     17.30 o
   9   4   7      119.86      128.22      7.18 o
  10   4   7     1064.90     1136.26     34.78 o
 -12   5   7      466.12      485.20     13.85 o
 -11   5   7      494.31      493.32     11.93 o
 -10   5   7        8.22        6.36      2.61 o
  -9   5   7      567.02      553.41      9.63 o
  -8   5   7      270.14      277.76      6.72 o
  -7   5   7      429.06      433.33      8.04 o
  -6   5   7     2702.47     2655.24     25.24 o
  -5   5   7      897.96      926.64      9.93 o
  -4   5   7      159.83      163.23      3.77 o
  -3   5   7      313.65      356.08      5.63 o
  -2   5   7     3273.54     3098.44     31.88 o
  -1   5   7     1341.62     1304.13     10.90 o
   0   5   7     3113.29     3149.84     22.54 o
   1   5   7     2370.60     2345.80     17.77 o
   2   5   7      888.12      878.33      8.08 o
   3   5   7     3286.62     3327.40     29.32 o
   4   5   7     1027.16      987.84     10.97 o
   5   5   7      341.41      313.06      6.14 o
   6   5   7     2188.16     2160.94     21.30 o
   7   5   7       35.62       32.02      3.78 o
   8   5   7     1495.14     1514.87     22.87 o
   9   5   7      808.57      814.44     31.21 o
 -12   6   7      975.12     1058.02     22.14 o
 -11   6   7     1244.85     1306.46     28.93 o
 -10   6   7        7.73        3.16      2.59 o
  -9   6   7      726.97      733.52     11.63 o
  -8   6   7        6.62        1.72      2.71 o
  -7   6   7      919.85      916.21     11.50 o
  -6   6   7      794.49      793.53      9.82 o
  -5   6   7      238.15      207.44      4.27 o
  -4   6   7        2.22        0.41      1.39 o
  -3   6   7      483.80      488.61      6.74 o
  -2   6   7      999.96      998.86     10.77 o
  -1   6   7     1360.77     1359.40     13.45 o
   0   6   7     1387.15     1401.80     13.50 o
   1   6   7        8.79       13.18      1.65 o
   2   6   7     2790.78     2801.14     23.11 o
   3   6   7     1309.81     1358.12     14.77 o
   4   6   7      249.12      238.49      5.37 o
   5   6   7        4.58        1.59      2.21 o
   6   6   7      751.30      769.01     14.60 o
   7   6   7        3.75        0.81      3.41 o
   8   6   7      985.77     1000.92     24.60 o
 -12   7   7      667.04      698.96     15.49 o
 -11   7   7     1729.56     1800.68     24.65 o
 -10   7   7        3.01        4.74      2.75 o
  -9   7   7     2268.24     2229.13     32.78 o
  -8   7   7        3.59        3.38      2.48 o
  -7   7   7     3127.34     3123.68     31.90 o
  -6   7   7     2425.25     2360.35     25.63 o
  -5   7   7      774.03      734.76      9.60 o
  -4   7   7      831.40      748.00      9.02 o
  -3   7   7      604.78      586.84      8.42 o
  -2   7   7      572.82      522.25      7.44 o
  -1   7   7     1444.74     1453.61     14.52 o
   0   7   7      430.26      392.92      6.64 o
   1   7   7      264.20      261.92      5.67 o
   2   7   7      835.19      786.81      9.20 o
   3   7   7     1209.42     1185.92     15.17 o
   4   7   7      108.97       95.65      4.96 o
   5   7   7      387.94      402.67      9.25 o
   6   7   7      823.04      846.81     16.99 o
   7   7   7       57.43       60.85      7.49 o
   8   7   7      491.71      516.71     20.48 o
 -12   8   7       43.90       61.61     13.50 o
 -11   8   7     1061.16     1101.19     23.85 o
 -10   8   7      153.79      156.44      8.01 o
  -9   8   7      929.38      943.81     17.83 o
  -8   8   7      228.71      217.91      6.66 o
  -7   8   7      371.27      391.16      7.72 o
  -6   8   7      922.48      876.69     12.65 o
  -5   8   7      145.61      142.03      4.61 o
  -4   8   7     2587.15     2449.87     20.72 o
  -3   8   7     1343.52     1300.50     12.88 o
  -2   8   7       54.12       44.81      2.93 o
  -1   8   7     1891.29     1780.82     17.30 o
   0   8   7       31.13       29.43      2.79 o
   1   8   7     2566.02     2471.96     24.00 o
   2   8   7       96.76       93.40      4.31 o
   3   8   7      288.95      280.07      7.71 o
   4   8   7       24.19       18.83      3.73 o
   5   8   7      587.02      571.63     13.01 o
   6   8   7      511.89      525.43     13.52 o
   7   8   7      145.64      145.49     10.93 o
 -11   9   7      155.98      169.07      8.89 o
 -10   9   7       19.52       12.71      4.87 o
  -9   9   7      724.37      753.69     16.60 o
  -8   9   7      267.96      263.85      7.65 o
  -7   9   7      302.00      277.25      6.82 o
  -6   9   7        4.94       -0.54      2.65 o
  -5   9   7        2.71        0.27      2.13 o
  -4   9   7     1648.42     1635.77     15.52 o
  -3   9   7      470.84      482.49      7.66 o
  -2   9   7      280.31      290.47      6.01 o
  -1   9   7     1852.79     1810.60     19.19 o
   0   9   7       27.51       28.13      3.55 o
   1   9   7     3481.23     3574.16     33.03 o
   2   9   7      706.08      710.69     12.89 o
   3   9   7       29.15       36.11      4.09 o
   4   9   7       94.15       96.19      6.14 o
   5   9   7       37.92       36.08      5.28 o
   6   9   7      670.03      743.41     17.03 o
 -10  10   7       63.38       55.04      5.86 o
  -9  10   7      366.26      373.90     11.50 o
  -8  10   7      103.22       92.08      5.44 o
  -7  10   7      328.29      342.24      7.97 o
  -6  10   7        8.06        5.73      2.64 o
  -5  10   7       13.92       16.84      2.85 o
  -4  10   7      888.20      890.05     12.84 o
  -3  10   7      709.21      737.72     10.03 o
  -2  10   7      157.38      138.78      5.27 o
  -1  10   7      270.47      269.96      8.11 o
   0  10   7      274.59      251.71      6.59 o
   1  10   7     2405.28     2461.16     30.11 o
   2  10   7      263.38      263.40      8.26 o
   3  10   7      344.35      364.61      9.70 o
   4  10   7      873.58      887.73     15.48 o
   5  10   7       10.10       11.60      4.78 o
 -10  11   7       67.23       80.91      7.15 o
  -9  11   7      287.59      322.05     11.25 o
  -8  11   7      384.43      350.72      9.60 o
  -7  11   7       97.64      103.19      5.29 o
  -6  11   7       74.05       75.10      5.16 o
  -5  11   7      414.07      382.07      8.41 o
  -4  11   7       61.37       56.96      4.14 o
  -3  11   7      387.67      386.41      8.53 o
  -2  11   7       19.94       12.05      3.01 o
  -1  11   7      709.45      740.27     13.80 o
   0  11   7       32.08       28.10      3.44 o
   1  11   7     1084.46     1100.85     17.70 o
   2  11   7        1.97        4.94      3.64 o
   3  11   7      514.37      558.24     15.40 o
  -8  12   7      102.83      101.90      6.44 o
  -7  12   7       40.80       40.97      5.07 o
  -6  12   7      551.07      539.16     11.16 o
  -5  12   7      612.66      591.51     11.00 o
  -4  12   7       31.15       28.56      3.74 o
  -3  12   7     1081.66     1083.32     17.12 o
  -2  12   7      221.98      243.92      7.46 o
  -1  12   7     1168.78     1250.24     19.57 o
   0  12   7      202.39      217.48      9.02 o
   1  12   7       36.80       29.60      4.96 o
   2  12   7        8.89        5.79      4.20 o
  -6  13   7      447.48      462.47     10.81 o
  -5  13   7       88.20       80.70      5.52 o
  -4  13   7       56.63       42.93      4.39 o
  -3  13   7      472.32      504.60     11.70 o
  -2  13   7       34.13       26.30      4.17 o
  -1  13   7     1407.84     1501.32     21.93 o
   2 -13   8      177.96      168.21      9.48 o
   3 -13   8        7.07        5.16      3.71 o
   4 -13   8       41.62       53.58      5.04 o
   5 -13   8       35.05       40.41      4.99 o
  -1 -12   8       40.66       46.32      4.74 o
   0 -12   8      509.50      517.98     11.01 o
   1 -12   8      621.22      641.43     11.99 o
   2 -12   8       31.38       21.05      3.89 o
   3 -12   8      106.62      107.03      6.11 o
   4 -12   8      220.43      222.12      7.49 o
   5 -12   8        0.23       -4.00      4.00 o
   6 -12   8      197.40      195.22      7.86 o
   7 -12   8        5.27        1.18      3.75 o
   8 -12   8      847.28      846.85     51.05 o
  -3 -11   8      162.34      167.66     13.45 o
  -2 -11   8     1501.16     1545.59     42.39 o
  -1 -11   8      161.35      177.24      7.04 o
   0 -11   8      485.82      492.56     10.08 o
   1 -11   8      760.91      781.51     12.80 o
   2 -11   8       87.68       83.15      4.88 o
   3 -11   8     1180.98     1212.69     17.93 o
   4 -11   8     1047.30     1041.27     16.00 o
   5 -11   8       54.27       47.67      4.63 o
   6 -11   8      324.51      321.59      8.18 o
   7 -11   8        1.68        1.06      3.23 o
   8 -11   8     1983.78     1977.82     33.03 o
   9 -11   8      179.99      187.88      9.80 o
  -5 -10   8      379.36      397.10     16.01 o
  -4 -10   8       87.85      104.39      6.24 o
  -3 -10   8       90.45       82.36      5.94 o
  -2 -10   8      385.89      382.74      8.73 o
  -1 -10   8      446.58      473.71      9.64 o
   0 -10   8      198.76      212.21      6.56 o
   1 -10   8      222.97      239.53      7.67 o
   2 -10   8      775.12      762.64     12.01 o
   3 -10   8      522.87      537.73     11.60 o
   4 -10   8     1239.68     1166.28     17.94 o
   5 -10   8        0.64       -0.15      2.89 o
   6 -10   8      984.03     1003.01     17.04 o
   7 -10   8       77.79       81.47      5.67 o
   8 -10   8     2895.50     2906.93     35.69 o
   9 -10   8      220.09      224.51      8.99 o
  10 -10   8      949.96      953.77     19.34 o
  -6  -9   8      552.49      562.50     21.62 o
  -5  -9   8      802.76      884.53     16.62 o
  -4  -9   8      342.91      370.04      9.42 o
  -3  -9   8      985.34      932.84     16.64 o
  -2  -9   8      708.20      672.57     11.22 o
  -1  -9   8      831.84      819.65     12.48 o
   0  -9   8       75.52       69.18      4.18 o
   1  -9   8       38.43       42.55      3.54 o
   2  -9   8      293.22      276.23      6.85 o
   3  -9   8       58.38       57.26      3.79 o
   4  -9   8     1023.64      997.99     13.48 o
   5  -9   8      131.19      120.72      5.18 o
   6  -9   8     1811.64     1801.34     19.70 o
   7  -9   8       45.98       39.82      4.42 o
   8  -9   8     1493.64     1494.18     21.68 o
   9  -9   8      396.76      409.63     11.80 o
  10  -9   8      792.14      835.90     15.58 o
  -7  -8   8      147.46      160.68      9.67 o
  -6  -8   8      732.76      801.48     19.81 o
  -5  -8   8      318.66      269.68      8.81 o
  -4  -8   8     1213.44     1187.32     18.98 o
  -3  -8   8     1426.90     1410.22     21.57 o
  -2  -8   8      403.42      417.87      8.41 o
  -1  -8   8     1026.34     1041.16     13.96 o
   0  -8   8       23.62       27.76      3.02 o
   1  -8   8      524.20      562.33      9.37 o
   2  -8   8       72.53       65.48      4.29 o
   3  -8   8       41.32       34.83      3.07 o
   4  -8   8      171.56      166.66      5.16 o
   5  -8   8      548.24      525.93      8.64 o
   6  -8   8      790.74      817.58     12.28 o
   7  -8   8       57.99       60.34      4.74 o
   8  -8   8      488.47      522.71     11.24 o
   9  -8   8      126.99      127.45      6.53 o
  10  -8   8     1687.34     1706.64     27.27 o
  11  -8   8     1359.00     1432.74     35.99 o
  -8  -7   8      362.03      343.94     17.25 o
  -7  -7   8        7.66        2.10      4.26 o
  -6  -7   8       99.34       88.10      6.82 o
  -5  -7   8        0.09       -0.05      3.02 o
  -4  -7   8     1235.47     1275.07     19.36 o
  -3  -7   8     2647.90     2676.02     29.22 o
  -2  -7   8      508.91      510.24      8.92 o
  -1  -7   8     1555.97     1603.26     18.40 o
   0  -7   8      638.38      658.00     10.12 o
   1  -7   8     2957.02     2971.86     29.56 o
   2  -7   8      363.65      351.71      7.03 o
   3  -7   8       30.05       31.60      2.82 o
   4  -7   8      323.71      334.75      6.61 o
   5  -7   8      316.25      285.52      8.32 o
   6  -7   8     2210.56     2223.31     22.78 o
   7  -7   8      632.71      655.53      9.46 o
   8  -7   8      546.27      549.77      8.70 o
   9  -7   8       73.93       73.13      4.15 o
  10  -7   8      982.20      970.86     16.49 o
  11  -7   8      941.38      978.12     18.98 o
  -9  -6   8       98.73       89.78     10.85 o
  -8  -6   8      292.06      287.01     15.01 o
  -7  -6   8      438.46      462.69     17.00 o
  -6  -6   8       47.02       47.44      5.46 o
  -5  -6   8      511.15      480.51     10.48 o
  -4  -6   8      951.62      877.06     16.33 o
  -3  -6   8     1831.91     1798.41     19.80 o
  -2  -6   8      406.20      401.19      7.45 o
  -1  -6   8     1089.07     1089.57     13.56 o
   0  -6   8     1556.22     1594.51     17.77 o
   1  -6   8     1468.48     1427.24     16.26 o
   2  -6   8     1937.92     1878.83     19.96 o
   3  -6   8       67.62       64.11      3.06 o
   4  -6   8     2116.45     2157.03     19.32 o
   5  -6   8      282.47      287.64      5.66 o
   6  -6   8      664.43      676.84      8.44 o
   7  -6   8      856.77      856.39     10.88 o
   8  -6   8      242.99      262.43      6.25 o
   9  -6   8      560.53      566.83     10.32 o
  10  -6   8      109.09      117.50      6.18 o
  11  -6   8      347.02      345.67     12.96 o
  -9  -5   8       88.75       89.52     10.16 o
  -8  -5   8      485.41      487.83     18.52 o
  -7  -5   8     1065.86     1033.71     37.31 o
  -6  -5   8      879.98      788.07     15.29 o
  -5  -5   8      573.96      541.24     11.46 o
  -4  -5   8     1297.37     1306.46     14.41 o
  -3  -5   8     1350.74     1350.73     15.61 o
  -2  -5   8      315.08      303.39      6.25 o
  -1  -5   8      317.47      315.94      7.91 o
   0  -5   8      737.14      755.44     10.26 o
   1  -5   8      821.10      790.10     10.42 o
   2  -5   8        6.83        8.53      1.83 o
   3  -5   8     1305.30     1323.73     11.38 o
   4  -5   8     1891.24     2005.30     16.21 o
   5  -5   8      120.41      121.03      3.35 o
   6  -5   8      631.35      636.45      9.36 o
   7  -5   8     2773.44     2816.42     27.50 o
   8  -5   8      715.28      699.60     11.22 o
   9  -5   8      834.56      850.59     12.93 o
  10  -5   8       73.70       66.30      5.42 o
  11  -5   8       49.82       50.02      4.44 o
  12  -5   8       90.11       96.42      5.70 o
 -10  -4   8      212.19      211.53     21.71 o
  -9  -4   8        1.81       -3.61      5.29 o
  -8  -4   8      847.57      829.70     23.83 o
  -7  -4   8      398.22      422.96      9.37 o
  -6  -4   8     2169.39     2152.83     26.44 o
  -5  -4   8     2692.41     2646.23     26.25 o
  -4  -4   8      542.86      526.64      7.74 o
  -3  -4   8     1125.65     1067.77     12.80 o
  -2  -4   8       47.62       37.47      2.74 o
  -1  -4   8     6249.97     6209.86     55.04 o
   0  -4   8       26.42       23.92      2.35 o
   1  -4   8     1076.95     1070.89     11.78 o
   2  -4   8        3.66        4.01      1.52 o
   3  -4   8     1757.88     1715.06     14.50 o
   4  -4   8     3865.03     4032.22     30.18 o
   5  -4   8      745.43      753.90      7.94 o
   6  -4   8      612.95      628.84      8.37 o
   7  -4   8     1872.81     1864.78     19.49 o
   8  -4   8     2416.97     2439.82     26.61 o
   9  -4   8     3626.04     3632.99     39.55 o
  10  -4   8      138.78      139.31      6.45 o
  11  -4   8      170.47      165.45      9.56 o
  12  -4   8        0.51        1.02      3.07 o
 -10  -3   8      478.22      487.05     18.34 o
  -9  -3   8       70.25       65.78      8.10 o
  -8  -3   8      109.57      110.74      9.19 o
  -7  -3   8       80.48       88.10      7.21 o
  -6  -3   8     1893.93     1869.01     22.89 o
  -5  -3   8     2914.49     2812.91     25.57 o
  -4  -3   8       97.96       98.79      3.02 o
  -3  -3   8     3003.50     2922.23     26.20 o
  -2  -3   8      131.15      138.25      3.67 o
  -1  -3   8     5398.78     5524.69     45.82 o
   0  -3   8     3293.97     3321.26     31.01 o
   1  -3   8      104.61      142.37      4.54 o
   2  -3   8       20.13       28.75      1.92 o
   3  -3   8      654.74      695.31      6.95 o
   4  -3   8     1041.13     1108.34      9.77 o
   5  -3   8      240.25      243.20      4.91 o
   6  -3   8      245.26      257.99      5.07 o
   7  -3   8     3140.56     3175.35     28.01 o
   8  -3   8     1484.05     1492.20     15.66 o
   9  -3   8     2733.22     2729.35     27.22 o
  10  -3   8       37.32       40.55      3.92 o
  11  -3   8     1399.25     1394.63     22.51 o
  12  -3   8      104.92       98.84      6.23 o
 -11  -2   8      521.11      620.79     31.98 o
 -10  -2   8      339.86      372.31     15.49 o
  -9  -2   8      195.94      186.09     11.27 o
  -8  -2   8      135.78      134.95      7.64 o
  -7  -2   8       24.08       25.07      2.49 o
  -6  -2   8      769.03      806.24      9.70 o
  -5  -2   8     1750.86     1715.62     15.64 o
  -4  -2   8       31.59       28.99      1.93 o
  -3  -2   8     2246.63     2227.40     19.24 o
  -2  -2   8      167.50      177.07      4.17 o
  -1  -2   8     7225.57     7223.61     55.39 o
   0  -2   8     4450.75     4740.96     39.99 o
   1  -2   8      542.39      573.72      6.80 o
   2  -2   8     2008.49     2157.65     16.50 o
   3  -2   8      788.59      890.88      7.89 o
   4  -2   8      158.43      172.68      2.95 o
   5  -2   8      835.01      880.20      8.41 o
   6  -2   8      133.37      130.68      3.95 o
   7  -2   8     2213.80     2204.80     20.73 o
   8  -2   8      875.52      865.07     10.73 o
   9  -2   8     1745.62     1747.74     20.89 o
  10  -2   8       70.81       80.08      4.98 o
  11  -2   8     1065.43     1090.86     22.34 o
 -11  -1   8      172.16      176.03     18.78 o
 -10  -1   8      452.90      496.60     14.19 o
  -9  -1   8      271.75      266.57      8.52 o
  -8  -1   8      150.04      133.58      7.53 o
  -7  -1   8      177.75      195.89      6.86 o
  -6  -1   8      129.88      139.57      4.47 o
  -5  -1   8      752.55      765.52      8.42 o
  -4  -1   8      131.78      123.46      3.27 o
  -3  -1   8     4798.71     4755.88     35.10 o
  -2  -1   8      181.99      223.17      4.75 o
  -1  -1   8     4101.02     4216.24     48.98 o
   0  -1   8     2123.01     2232.64     22.17 o
   1  -1   8       22.96        1.72      1.50 o
   2  -1   8    10089.05    10784.30     69.13 o
   3  -1   8     2752.73     3012.92     21.17 o
   4  -1   8      363.45      409.06      4.47 o
   5  -1   8     1634.05     1718.30     13.89 o
   6  -1   8      178.67      185.49      4.25 o
   7  -1   8     1812.59     1823.84     19.28 o
   8  -1   8      159.79      167.68      4.96 o
   9  -1   8      129.01      141.30      5.90 o
  10  -1   8       93.05       85.07      5.19 o
  11  -1   8     1875.12     1844.03     25.20 o
 -11   0   8      164.02      178.48     10.57 o
 -10   0   8      458.96      468.57     13.28 o
  -9   0   8       71.57       63.02      6.49 o
  -8   0   8      910.78      878.61     16.73 o
  -7   0   8     1707.04     1688.66     23.59 o
  -6   0   8       45.72       36.92      2.91 o
  -5   0   8      182.82      167.11      3.64 o
  -4   0   8       60.73       73.92      2.50 o
  -3   0   8     5272.10     5461.75     40.01 o
  -2   0   8      930.80      959.28      9.65 o
  -1   0   8      413.57      348.95      5.51 o
   0   0   8      565.22      621.88     11.73 o
   1   0   8     2173.99     2112.27     17.14 o
   2   0   8    11224.84    11718.46     82.91 o
   3   0   8      657.93      741.39      7.33 o
   4   0   8      685.19      689.64      6.87 o
   5   0   8      768.86      779.09      9.16 o
   6   0   8      338.54      330.27      5.53 o
   7   0   8     4111.06     4050.56     35.30 o
   8   0   8      339.75      341.81      7.26 o
   9   0   8     1395.69     1358.03     19.53 o
  10   0   8      145.66      139.65      7.83 o
  11   0   8      879.21      906.14     18.02 o
 -12   1   8     1034.56     1129.67     27.90 o
 -11   1   8      169.77      168.40     14.08 o
 -10   1   8      505.42      524.46     16.39 o
  -9   1   8        2.22        2.80      3.38 o
  -8   1   8     1288.51     1351.04     18.25 o
  -7   1   8     2142.39     2175.79     25.80 o
  -6   1   8      836.80      811.91     10.84 o
  -5   1   8     1607.50     1662.23     14.88 o
  -4   1   8     1521.18     1533.82     13.91 o
  -3   1   8     3951.95     4060.22     31.95 o
  -2   1   8     3938.29     4029.90     30.18 o
  -1   1   8      832.00      910.04     10.08 o
   0   1   8       36.95       37.44      2.08 o
   1   1   8      162.99      140.44      3.54 o
   2   1   8     3807.72     3999.24     28.57 o
   3   1   8        0.96        2.84      1.21 o
   4   1   8      586.83      614.16      5.96 o
   5   1   8     3041.17     3096.14     24.18 o
   6   1   8      244.70      242.80      5.36 o
   7   1   8     3398.43     3324.43     30.03 o
   8   1   8       34.19       30.93      2.88 o
   9   1   8     1166.83     1203.82     16.53 o
  10   1   8      569.81      547.76     13.85 o
  11   1   8      411.70      411.65     10.61 o
 -12   2   8      700.59      697.95     28.75 o
 -11   2   8      342.78      352.35     19.36 o
 -10   2   8      327.57      328.67     10.44 o
  -9   2   8       31.32       26.64      3.54 o
  -8   2   8     1147.05     1176.00     18.35 o
  -7   2   8     2113.77     2148.82     28.63 o
  -6   2   8       21.51       21.39      1.97 o
  -5   2   8     3014.92     3015.97     23.22 o
  -4   2   8     2968.95     3129.95     25.38 o
  -3   2   8     6339.58     6654.96     56.94 o
  -2   2   8     4252.20     4431.69     34.52 o
  -1   2   8      286.21      254.82      5.19 o
   0   2   8      805.49      768.23      8.51 o
   1   2   8      269.91      317.91      5.03 o
   2   2   8      114.71      122.21      2.85 o
   3   2   8       10.46        3.99      1.30 o
   4   2   8      296.57      285.41      4.69 o
   5   2   8      387.77      412.07      5.74 o
   6   2   8      175.97      174.31      4.81 o
   7   2   8      842.00      846.61     11.07 o
   8   2   8       18.38       15.52      2.77 o
   9   2   8     1920.91     1861.84     22.93 o
  10   2   8     1437.28     1471.10     22.03 o
 -12   3   8      462.94      458.26     22.88 o
 -11   3   8       85.75       86.99      7.68 o
 -10   3   8      498.55      486.32     12.70 o
  -9   3   8      195.79      191.40      7.32 o
  -8   3   8     1211.97     1177.76     21.26 o
  -7   3   8      542.44      526.78     10.08 o
  -6   3   8       37.86       43.17      2.53 o
  -5   3   8     5608.61     5570.42     42.93 o
  -4   3   8     2686.43     2714.30     22.56 o
  -3   3   8     1835.73     1737.65     15.50 o
  -2   3   8     3488.42     3554.36     28.46 o
  -1   3   8     3707.72     3751.78     28.16 o
   0   3   8     9036.42     8995.57     64.10 o
   1   3   8      711.98      798.90      7.61 o
   2   3   8      583.20      559.13      6.34 o
   3   3   8        5.03        5.61      1.37 o
   4   3   8      307.45      328.12      5.17 o
   5   3   8     1522.70     1538.53     15.08 o
   6   3   8      583.62      548.31      8.51 o
   7   3   8      335.42      314.63      6.61 o
   8   3   8       25.95       13.32      3.10 o
   9   3   8     1376.38     1346.53     24.30 o
  10   3   8      973.69      979.60     23.56 o
 -12   4   8      784.76      807.05     22.30 o
 -11   4   8        0.10       -1.04      3.68 o
 -10   4   8      301.48      297.86      7.89 o
  -9   4   8     1117.28     1119.40     16.39 o
  -8   4   8       16.36       16.99      2.87 o
  -7   4   8       21.39       24.90      2.56 o
  -6   4   8      186.28      205.86      4.73 o
  -5   4   8     2117.55     2096.14     18.37 o
  -4   4   8     2277.41     2239.66     20.99 o
  -3   4   8      546.42      542.25      6.86 o
  -2   4   8     1904.20     1971.89     17.26 o
  -1   4   8     2409.79     2421.28     25.23 o
   0   4   8     6481.23     6396.24     48.72 o
   1   4   8       22.07       20.01      1.87 o
   2   4   8     1163.93     1185.96      9.84 o
   3   4   8      718.78      711.29      7.04 o
   4   4   8        0.56        0.05      1.65 o
   5   4   8     1934.55     1852.10     19.94 o
   6   4   8      472.18      471.65      8.10 o
   7   4   8      174.67      170.74      7.11 o
   8   4   8      359.95      348.25     13.38 o
   9   4   8      372.65      356.01     10.36 o
 -12   5   8      933.20     1014.94     21.96 o
 -11   5   8        6.15        3.49      3.94 o
 -10   5   8      933.20      953.44     14.09 o
  -9   5   8     2163.56     2197.21     25.01 o
  -8   5   8      307.00      296.39      7.56 o
  -7   5   8      100.14      108.15      3.81 o
  -6   5   8      457.78      442.62      7.90 o
  -5   5   8     1019.19     1037.23     10.92 o
  -4   5   8     1323.34     1291.07     13.49 o
  -3   5   8      211.85      201.56      5.71 o
  -2   5   8      430.80      424.23      6.48 o
  -1   5   8     1355.44     1369.82     13.16 o
   0   5   8     2536.74     2623.49     20.64 o
   1   5   8      544.98      562.13      6.47 o
   2   5   8     1475.15     1446.95     11.84 o
   3   5   8      620.48      595.78      8.66 o
   4   5   8      318.68      328.77      6.23 o
   5   5   8     2245.99     2192.03     23.27 o
   6   5   8      483.36      455.24      8.30 o
   7   5   8      918.99      897.27     15.87 o
   8   5   8     1273.92     1275.11     20.98 o
   9   5   8      102.47      104.91      7.01 o
 -12   6   8     2302.92     2385.75     43.63 o
 -11   6   8        0.61        2.36      3.17 o
 -10   6   8      900.13      916.15     13.94 o
  -9   6   8     1205.66     1207.35     16.49 o
  -8   6   8        3.04        3.86      2.06 o
  -7   6   8      800.12      801.50     10.71 o
  -6   6   8      855.73      855.61     12.03 o
  -5   6   8     1212.10     1163.76     13.83 o
  -4   6   8     1756.98     1686.32     15.87 o
  -3   6   8      231.66      213.33      4.65 o
  -2   6   8     1492.09     1456.13     13.48 o
  -1   6   8        6.23        4.64      1.93 o
   0   6   8       27.92       31.12      2.42 o
   1   6   8      184.28      202.28      5.48 o
   2   6   8     2532.76     2587.17     29.81 o
   3   6   8      504.33      494.52     11.11 o
   4   6   8        2.77        0.82      3.61 o
   5   6   8     1260.01     1256.08     20.34 o
   6   6   8       19.95       21.13      3.58 o
   7   6   8     1009.75     1075.47     24.86 o
   8   6   8     2199.25     2199.92     41.15 o
 -12   7   8     1187.91     1199.34     45.47 o
 -11   7   8        3.81        6.02      7.71 o
 -10   7   8      576.08      592.37     13.67 o
  -9   7   8      226.38      218.48      8.31 o
  -8   7   8      967.70      959.73     14.69 o
  -7   7   8     2153.14     2133.48     26.49 o
  -6   7   8     1190.43     1194.85     15.54 o
  -5   7   8      756.82      720.39     10.10 o
  -4   7   8      638.86      640.38      8.43 o
  -3   7   8     1137.43     1086.62     11.25 o
  -2   7   8     4041.96     4069.24     34.05 o
  -1   7   8     1255.00     1272.42     13.45 o
   0   7   8      690.62      723.08      9.28 o
   1   7   8        0.15       -1.82      1.82 o
   2   7   8      903.15      923.72     11.58 o
   3   7   8       20.64       21.82      3.31 o
   4   7   8       46.28       49.12      4.59 o
   5   7   8       73.64       83.50      5.50 o
   6   7   8        1.17        1.95      3.44 o
   7   7   8      955.33     1004.81     26.55 o
 -11   8   8      464.58      467.65     12.82 o
 -10   8   8      171.53      156.39      8.10 o
  -9   8   8        1.00        4.22      4.33 o
  -8   8   8      412.27      441.15      9.78 o
  -7   8   8      765.82      762.92     11.66 o
  -6   8   8      357.10      370.99      7.71 o
  -5   8   8      758.22      712.19     10.41 o
  -4   8   8     1606.98     1665.21     15.57 o
  -3   8   8      187.51      159.95      4.42 o
  -2   8   8     5960.47     5875.65     46.88 o
  -1   8   8       97.01      112.31      4.24 o
   0   8   8     1679.56     1592.38     16.23 o
   1   8   8      720.33      726.35     10.34 o
   2   8   8     1470.43     1447.08     16.72 o
   3   8   8      187.42      182.70      7.08 o
   4   8   8       83.56       81.34      5.64 o
   5   8   8      150.21      163.92      7.56 o
   6   8   8      291.40      299.96     10.30 o
 -11   9   8      717.91      747.42     16.82 o
 -10   9   8        2.30       -0.87      3.72 o
  -9   9   8        3.17        4.44      3.58 o
  -8   9   8        1.14        3.44      2.83 o
  -7   9   8        1.77        1.85      2.66 o
  -6   9   8      616.72      581.78     11.50 o
  -5   9   8      202.75      220.89      5.41 o
  -4   9   8      568.86      550.44      7.87 o
  -3   9   8      329.33      343.10      6.21 o
  -2   9   8     3535.12     3494.79     30.38 o
  -1   9   8      147.82      142.19      4.91 o
   0   9   8     2946.60     2923.95     29.91 o
   1   9   8     1355.36     1346.67     16.51 o
   2   9   8      158.11      159.34      6.94 o
   3   9   8      213.90      197.99      7.69 o
   4   9   8       48.24       45.15      5.81 o
   5   9   8      240.28      245.85      9.01 o
 -10  10   8       32.42       31.93      5.29 o
  -9  10   8      428.17      406.61     12.20 o
  -8  10   8      335.09      337.48      9.16 o
  -7  10   8        1.09       -1.35      2.44 o
  -6  10   8      227.66      224.45      6.98 o
  -5  10   8      133.48      141.56      9.04 o
  -4  10   8     1460.71     1460.81     16.72 o
  -3  10   8      676.75      666.72      9.57 o
  -2  10   8     1246.21     1259.26     15.51 o
  -1  10   8      100.88       93.09      4.58 o
   0  10   8     2044.48     2039.24     21.92 o
   1  10   8     1013.76     1014.21     16.34 o
   2  10   8      189.79      190.39     10.12 o
   3  10   8      342.92      346.21      9.69 o
   4  10   8        0.31       -1.79      3.77 o
  -9  11   8     1568.73     1578.28     27.18 o
  -8  11   8      223.19      255.64      9.46 o
  -7  11   8      144.32      135.09      6.05 o
  -6  11   8      519.59      484.35     10.18 o
  -5  11   8        0.77       -2.55      2.55 o
  -4  11   8     1424.15     1402.20     18.02 o
  -3  11   8      211.18      220.64      6.40 o
  -2  11   8      997.54     1000.50     14.86 o
  -1  11   8       62.44       63.67      4.28 o
   0  11   8      808.97      833.19     12.48 o
   1  11   8      414.02      401.93     11.20 o
   2  11   8       30.15       31.75      4.50 o
   3  11   8      100.56       97.61      6.24 o
  -8  12   8       63.91       66.71      5.65 o
  -7  12   8      138.28      126.46      6.26 o
  -6  12   8      558.60      558.90     11.55 o
  -5  12   8        3.06       -2.91      2.91 o
  -4  12   8     1829.03     1833.30     24.33 o
  -3  12   8      535.89      513.28     10.50 o
  -2  12   8      915.87      907.09     14.44 o
  -1  12   8      106.77      112.19      5.88 o
   0  12   8      262.24      255.68     14.80 o
   1  12   8      130.88      129.27      7.96 o
  -5  13   8      152.26      164.06      8.26 o
  -4  13   8      915.71      898.23     16.07 o
  -3  13   8       27.49       22.81      4.29 o
  -2  13   8      928.06      931.02     20.04 o
  -1 -12   9       20.36       12.65      4.26 o
   0 -12   9     1147.23     1201.03     22.73 o
   1 -12   9      634.83      657.33     16.49 o
   2 -12   9       10.29        4.64      3.53 o
   3 -12   9      645.38      655.35     13.16 o
   4 -12   9        2.40       -2.59      3.34 o
   5 -12   9     1086.69     1101.44     17.21 o
   6 -12   9      209.56      188.11      7.32 o
   7 -12   9      112.41      124.48      7.03 o
  -3 -11   9      176.94      212.82      9.24 o
  -2 -11   9       52.18       53.97      7.18 o
  -1 -11   9      179.62      169.08      6.92 o
   0 -11   9      594.80      610.38     11.48 o
   1 -11   9       16.87       14.81      3.25 o
   2 -11   9      452.21      473.61     12.90 o
   3 -11   9     1106.65     1127.45     17.40 o
   4 -11   9       38.70       29.11      3.81 o
   5 -11   9     1397.51     1415.32     19.96 o
   6 -11   9      391.52      362.84      8.21 o
   7 -11   9      782.10      816.06     17.85 o
   8 -11   9      178.38      202.64      9.00 o
  -4 -10   9      513.41      518.97     11.94 o
  -3 -10   9      135.93      148.72      7.77 o
  -2 -10   9      533.92      533.73     12.02 o
  -1 -10   9        7.35        1.53      2.91 o
   0 -10   9      216.57      219.14      6.91 o
   1 -10   9       31.49       25.11      3.37 o
   2 -10   9      214.96      214.72      6.56 o
   3 -10   9     1796.96     1751.49     22.66 o
   4 -10   9       30.62       33.23      3.64 o
   5 -10   9     2140.50     2144.66     25.17 o
   6 -10   9      131.15      137.80      7.82 o
   7 -10   9     1408.53     1458.28     19.95 o
   8 -10   9     1065.64     1134.50     17.17 o
   9 -10   9       22.60       19.60      5.02 o
  -5  -9   9      129.16      118.86      7.13 o
  -4  -9   9      602.93      614.36     13.63 o
  -3  -9   9       70.97       63.40      6.04 o
  -2  -9   9     1336.48     1350.15     17.60 o
  -1  -9   9      191.33      200.70      6.35 o
   0  -9   9        0.59       -0.38      2.43 o
   1  -9   9       54.12       52.52      3.84 o
   2  -9   9      883.26      850.13     12.64 o
   3  -9   9      882.46      849.62     13.61 o
   4  -9   9       63.63       54.25      3.78 o
   5  -9   9      956.19      936.76     16.97 o
   6  -9   9       87.11       83.66      4.46 o
   7  -9   9     2825.89     2746.39     30.92 o
   8  -9   9     2016.89     2100.14     25.61 o
   9  -9   9        9.45        2.75      3.54 o
  10  -9   9      658.12      679.13     14.21 o
  -6  -8   9      846.96      875.82     18.50 o
  -5  -8   9      146.33      147.92      7.38 o
  -4  -8   9      653.78      653.48     13.46 o
  -3  -8   9      127.60      127.15      6.59 o
  -2  -8   9     2786.24     2767.67     29.17 o
  -1  -8   9      498.12      440.65     11.94 o
   0  -8   9      813.79      782.92     11.78 o
   1  -8   9       31.45       31.53      3.12 o
   2  -8   9       89.87       76.49      4.15 o
   3  -8   9      666.04      676.01     11.34 o
   4  -8   9        7.62       10.71      2.43 o
   5  -8   9      241.20      245.15      6.49 o
   6  -8   9       36.79       40.27      3.45 o
   7  -8   9     1079.00     1086.17     15.71 o
   8  -8   9      711.92      739.56     12.68 o
   9  -8   9      243.88      261.86      8.61 o
  10  -8   9     1197.73     1220.33     22.17 o
  -7  -7   9      523.31      548.97     16.06 o
  -6  -7   9      423.51      443.16     16.18 o
  -5  -7   9      669.63      711.15     16.25 o
  -4  -7   9     2080.89     2142.52     28.51 o
  -3  -7   9      191.82      190.88      5.99 o
  -2  -7   9     2733.32     2706.44     28.07 o
  -1  -7   9        0.50       -1.79      2.22 o
   0  -7   9      708.49      669.80     10.41 o
   1  -7   9      774.04      758.89     13.11 o
   2  -7   9       34.74       32.10      3.04 o
   3  -7   9      694.47      675.37      9.37 o
   4  -7   9       32.55       32.75      3.00 o
   5  -7   9      598.44      578.92     10.84 o
   6  -7   9      735.81      767.08     10.89 o
   7  -7   9      402.06      396.14      9.18 o
   8  -7   9       88.29       95.77      5.72 o
   9  -7   9      611.92      621.90     12.66 o
  10  -7   9      770.54      789.27     14.81 o
  11  -7   9       25.38       38.66      5.23 o
  -8  -6   9      847.53      896.15     27.14 o
  -7  -6   9       60.82       55.30      5.47 o
  -6  -6   9      656.63      671.86     14.74 o
  -5  -6   9      434.14      391.40      9.71 o
  -4  -6   9     1920.95     1896.15     25.50 o
  -3  -6   9      174.36      173.78      5.43 o
  -2  -6   9     1386.26     1356.40     18.92 o
  -1  -6   9      356.98      373.26      7.39 o
   0  -6   9     6076.99     5792.83     53.49 o
   1  -6   9     2063.59     1992.35     21.34 o
   2  -6   9      210.87      222.07      5.65 o
   3  -6   9     2567.96     2520.68     23.51 o
   4  -6   9     1155.75     1143.49     14.98 o
   5  -6   9     2303.07     2240.80     22.87 o
   6  -6   9     4546.57     4549.56     46.75 o
   7  -6   9       10.07        4.94      2.43 o
   8  -6   9      822.74      823.22     23.64 o
   9  -6   9      159.39      162.68      6.31 o
  10  -6   9      955.41      967.37     16.53 o
  11  -6   9       90.09       89.70      5.80 o
  -9  -5   9      239.64      237.56     20.24 o
  -8  -5   9     1858.66     1843.98     42.21 o
  -7  -5   9       40.30       49.84      4.93 o
  -6  -5   9      116.05      122.23      6.70 o
  -5  -5   9       44.49       42.33      4.22 o
  -4  -5   9     2420.75     2339.91     26.19 o
  -3  -5   9      475.20      498.68      8.42 o
  -2  -5   9      369.65      367.64      7.14 o
  -1  -5   9       68.90       51.46      3.22 o
   0  -5   9      401.49      396.30      7.27 o
   1  -5   9     1385.34     1418.13     16.15 o
   2  -5   9      252.21      243.40      6.78 o
   3  -5   9      571.97      563.84      8.08 o
   4  -5   9     1152.05     1129.31     11.46 o
   5  -5   9     1477.30     1473.45     15.31 o
   6  -5   9     7037.51     7108.93     57.49 o
   7  -5   9       21.68       21.87      2.81 o
   8  -5   9     1581.00     1594.18     25.48 o
   9  -5   9      263.30      258.35      7.08 o
  10  -5   9      892.41      866.91     13.74 o
  11  -5   9      297.43      318.16      8.98 o
  -9  -4   9      622.17      610.25     20.88 o
  -8  -4   9     1146.71     1152.61     29.65 o
  -7  -4   9        7.46        7.12      3.45 o
  -6  -4   9      796.26      789.75     13.25 o
  -5  -4   9       16.26       10.18      2.85 o
  -4  -4   9     1623.45     1598.26     16.63 o
  -3  -4   9        9.70       14.37      2.33 o
  -2  -4   9      175.29      178.07      6.33 o
  -1  -4   9      575.92      598.29      8.95 o
   0  -4   9      926.82      930.83     11.81 o
   1  -4   9       22.43       26.62      2.52 o
   2  -4   9        0.32        2.83      1.63 o
   3  -4   9       29.79       34.08      2.10 o
   4  -4   9      445.42      459.35      5.95 o
   5  -4   9      528.76      523.21      7.44 o
   6  -4   9     2136.85     2138.36     20.31 o
   7  -4   9      158.94      173.01      5.64 o
   8  -4   9     5227.79     5192.78     46.95 o
   9  -4   9      629.40      631.02     10.04 o
  10  -4   9      773.61      804.98     17.05 o
  11  -4   9       16.19       18.14      3.67 o
 -10  -3   9      168.93      199.40     13.10 o
  -9  -3   9      107.78      102.21      9.63 o
  -8  -3   9      403.30      371.50     15.03 o
  -7  -3   9      455.47      426.81     13.68 o
  -6  -3   9     1648.20     1599.33     20.76 o
  -5  -3   9       91.46       79.00      3.85 o
  -4  -3   9     3482.30     3343.13     27.79 o
  -3  -3   9     1369.15     1346.27     15.29 o
  -2  -3   9     3399.34     3367.10     31.99 o
  -1  -3   9     2061.28     2053.07     21.08 o
   0  -3   9      121.93      134.41      7.24 o
   1  -3   9      403.62      428.43      7.77 o
   2  -3   9      780.23      881.71      8.43 o
   3  -3   9      223.61      239.54      3.76 o
   4  -3   9     1632.65     1686.74     13.28 o
   5  -3   9      281.07      302.88      4.99 o
   6  -3   9      975.96     1017.80     10.99 o
   7  -3   9      880.86      890.68     10.96 o
   8  -3   9     1969.92     2030.97     20.18 o
   9  -3   9      342.35      353.84      8.33 o
  10  -3   9     1299.78     1292.27     22.96 o
  11  -3   9      207.03      195.99      8.24 o
 -10  -2   9        3.13       -0.52      5.29 o
  -9  -2   9        9.84       16.66      5.70 o
  -8  -2   9        2.00       -3.52      4.43 o
  -7  -2   9       67.31       74.07      4.49 o
  -6  -2   9     2810.63     2761.53     28.73 o
  -5  -2   9      214.26      206.59      5.56 o
  -4  -2   9     2212.78     2177.67     19.19 o
  -3  -2   9       12.71       19.40      1.96 o
  -2  -2   9     2910.15     2902.44     27.93 o
  -1  -2   9     5098.80     5137.35     49.10 o
   0  -2   9      604.86      654.01      8.56 o
   1  -2   9      707.62      730.61      9.12 o
   2  -2   9     1639.83     1805.67     15.16 o
   3  -2   9     1007.99     1027.17      9.02 o
   4  -2   9     2524.91     2649.01     17.83 o
   5  -2   9      272.37      280.41      4.22 o
   6  -2   9       53.74       43.13      2.79 o
   7  -2   9       34.02       33.31      2.74 o
   8  -2   9     1971.45     1985.09     19.84 o
   9  -2   9      713.65      717.44     14.65 o
  10  -2   9      829.62      860.92     14.96 o
  11  -2   9       38.77       30.81      4.50 o
 -11  -1   9      777.19      767.19     34.91 o
 -10  -1   9      416.43      391.34     15.82 o
  -9  -1   9      240.79      242.64     13.20 o
  -8  -1   9      124.68      142.51      9.63 o
  -7  -1   9       15.93       17.87      2.59 o
  -6  -1   9     1671.76     1751.81     19.85 o
  -5  -1   9      258.48      256.87      4.76 o
  -4  -1   9      811.80      827.45      9.15 o
  -3  -1   9       12.72       14.67      2.18 o
  -2  -1   9     2761.83     2756.20     24.76 o
  -1  -1   9     2553.20     2701.73     26.04 o
   0  -1   9      312.49      305.04      5.46 o
   1  -1   9     2299.06     2353.66     26.74 o
   2  -1   9      719.71      775.81      7.30 o
   3  -1   9     3159.15     3298.46     23.25 o
   4  -1   9     1750.80     1825.95     13.12 o
   5  -1   9     2013.91     2081.64     15.86 o
   6  -1   9     1573.86     1556.74     16.28 o
   7  -1   9      578.94      576.30      8.62 o
   8  -1   9      385.39      414.82      7.79 o
   9  -1   9        0.87       -1.18      2.79 o
  10  -1   9      951.21      974.56     19.19 o
  11  -1   9      131.09      126.06      6.62 o
 -10   0   9      636.16      692.25     21.02 o
  -9   0   9      105.47      108.26     12.03 o
  -8   0   9      991.31     1004.63     16.95 o
  -7   0   9      642.76      630.03     10.35 o
  -6   0   9     2159.10     2199.06     25.95 o
  -5   0   9     1736.34     1709.28     16.65 o
  -4   0   9     1695.28     1720.55     14.92 o
  -3   0   9     1004.25     1050.58     10.22 o
  -2   0   9      749.38      733.59     11.76 o
  -1   0   9     1576.61     1609.98     18.29 o
   0   0   9     1789.95     1882.39     19.19 o
   1   0   9      238.89      182.56      3.99 o
   2   0   9      240.13      262.33      4.51 o
   3   0   9      242.81      228.82      3.71 o
   4   0   9     1666.79     1695.48     13.55 o
   5   0   9      378.67      366.81      5.48 o
   6   0   9     2958.82     2984.37     25.35 o
   7   0   9     1499.12     1497.69     16.28 o
   8   0   9      939.70      958.42     12.87 o
   9   0   9       56.22       57.07      4.18 o
  10   0   9      492.73      511.11     13.14 o
  11   0   9      105.25      105.26      6.30 o
 -10   1   9      164.44      157.39     13.06 o
  -9   1   9      249.99      244.55      9.43 o
  -8   1   9     3588.12     3617.54     40.46 o
  -7   1   9     1096.54     1066.61     13.63 o
  -6   1   9     2403.75     2386.59     25.34 o
  -5   1   9     3913.30     4026.52     32.28 o
  -4   1   9     1693.47     1720.53     15.64 o
  -3   1   9     5868.07     5895.15     45.40 o
  -2   1   9        1.48        2.50      1.40 o
  -1   1   9      811.76      817.73      9.75 o
   0   1   9     1051.24     1061.98     11.68 o
   1   1   9      692.78      616.55      7.21 o
   2   1   9     1202.78     1194.61     10.37 o
   3   1   9      282.84      282.20      4.00 o
   4   1   9      413.02      455.43      5.46 o
   5   1   9       19.24       19.26      1.93 o
   6   1   9     5549.07     5427.03     45.86 o
   7   1   9     2077.05     2074.30     20.92 o
   8   1   9     1185.44     1171.53     14.18 o
   9   1   9      399.71      394.87      8.85 o
  10   1   9      408.70      406.07     10.44 o
 -11   2   9       50.92       60.14      9.97 o
 -10   2   9        1.08       -3.21      3.60 o
  -9   2   9      402.25      408.16     10.10 o
  -8   2   9     2147.57     2172.59     33.71 o
  -7   2   9      567.53      556.30     10.10 o
  -6   2   9     1333.11     1361.39     16.08 o
  -5   2   9     1905.40     1975.81     18.82 o
  -4   2   9     1630.80     1633.28     14.98 o
  -3   2   9     8906.68     9156.50     68.49 o
  -2   2   9      727.71      802.77      9.72 o
  -1   2   9     1925.54     1970.51     21.32 o
   0   2   9      239.93      281.33      4.98 o
   1   2   9       24.67       17.73      1.87 o
   2   2   9      710.47      752.69      7.53 o
   3   2   9     2056.85     2030.12     15.14 o
   4   2   9      337.95      343.39      5.23 o
   5   2   9       56.71       39.35      2.62 o
   6   2   9     2139.19     2067.18     21.52 o
   7   2   9     1348.22     1314.17     15.22 o
   8   2   9      685.57      676.94     11.08 o
   9   2   9     1143.57     1195.75     21.51 o
  10   2   9       43.38       46.04      8.43 o
 -11   3   9        3.87        0.62      4.55 o
 -10   3   9       58.34       56.45      5.75 o
  -9   3   9       95.19       75.96      5.20 o
  -8   3   9     1330.09     1335.07     22.58 o
  -7   3   9       19.52       22.45      3.06 o
  -6   3   9     1021.59     1019.55     12.07 o
  -5   3   9      758.88      770.83      8.79 o
  -4   3   9      815.61      775.35      8.80 o
  -3   3   9     6616.80     6845.23     52.23 o
  -2   3   9      833.95      872.99      9.82 o
  -1   3   9     1754.28     1776.04     16.68 o
   0   3   9       75.09       61.45      3.02 o
   1   3   9       38.27       37.27      2.36 o
   2   3   9      462.39      491.66      6.39 o
   3   3   9        1.18        0.23      1.41 o
   4   3   9      612.63      583.12      7.37 o
   5   3   9     1243.45     1147.05     14.08 o
   6   3   9      527.26      518.11      8.52 o
   7   3   9      200.82      201.74      6.70 o
   8   3   9      819.18      788.99     16.01 o
   9   3   9     1069.65     1042.82     18.38 o
  10   3   9        0.17       -0.18      5.18 o
 -11   4   9      127.03      129.19     12.32 o
 -10   4   9     1042.39     1054.21     16.54 o
  -9   4   9      412.86      403.27      9.23 o
  -8   4   9      354.66      377.43      8.63 o
  -7   4   9      525.01      512.62      8.56 o
  -6   4   9      799.22      805.99     10.48 o
  -5   4   9     1928.95     1927.69     17.50 o
  -4   4   9      494.27      474.38      7.35 o
  -3   4   9     3230.08     3244.26     30.15 o
  -2   4   9      623.19      600.35      7.84 o
  -1   4   9     3573.18     3521.19     28.49 o
   0   4   9      168.60      152.25      4.02 o
   1   4   9      223.06      222.42      4.33 o
   2   4   9     1308.24     1349.05     12.61 o
   3   4   9        0.93       -0.05      1.45 o
   4   4   9     2825.07     2779.22     27.66 o
   5   4   9     2915.66     2848.16     30.62 o
   6   4   9      657.94      626.33     10.45 o
   7   4   9      453.97      422.73      9.43 o
   8   4   9      257.69      258.94      9.52 o
   9   4   9      806.18      867.91     16.85 o
 -11   5   9      628.43      606.02     34.33 o
 -10   5   9     1340.51     1395.09     46.75 o
  -9   5   9     1258.14     1246.46     23.37 o
  -8   5   9      164.35      192.53     15.20 o
  -7   5   9     2037.20     2016.31     26.24 o
  -6   5   9      918.31      940.36     13.71 o
  -5   5   9     2188.72     2168.30     23.60 o
  -4   5   9       19.45       23.77      2.38 o
  -3   5   9     1880.59     1927.47     18.52 o
  -2   5   9     1087.76     1128.69     20.33 o
  -1   5   9     1252.52     1260.78     13.86 o
   0   5   9     1531.47     1534.02     14.77 o
   1   5   9      248.59      268.57      4.54 o
   2   5   9      905.00      930.93      9.33 o
   3   5   9      271.32      267.79      6.00 o
   4   5   9     2868.44     2845.98     28.51 o
   5   5   9     2660.80     2633.64     27.97 o
   6   5   9      712.04      704.73     11.14 o
   7   5   9      741.05      760.13     19.54 o
   8   5   9      159.51      158.27      8.03 o
 -11   6   9      689.69      719.32     15.64 o
 -10   6   9      922.50      930.78     18.04 o
  -9   6   9      755.71      734.93     15.06 o
  -8   6   9      378.38      403.45     15.63 o
  -7   6   9     1638.47     1646.37     19.48 o
  -6   6   9     1003.90      983.11     14.65 o
  -5   6   9     4222.37     4321.57     39.76 o
  -4   6   9       43.85       46.10      2.78 o
  -3   6   9      823.36      858.80     10.00 o
  -2   6   9        0.16        0.13      1.94 o
  -1   6   9      997.92     1006.03     11.42 o
   0   6   9      989.57      953.74     11.04 o
   1   6   9       70.47       71.13      3.60 o
   2   6   9     1611.04     1611.82     21.55 o
   3   6   9       27.15       27.41      3.45 o
   4   6   9      963.63      949.63     18.78 o
   5   6   9     1149.39     1155.91     18.50 o
   6   6   9      936.92      957.82     20.56 o
   7   6   9     2752.63     2629.67     46.58 o
   8   6   9        1.68        9.38      5.86 o
 -11   7   9      123.07      136.82      7.93 o
 -10   7   9      193.82      207.14      8.93 o
  -9   7   9      148.69      153.33      7.76 o
  -8   7   9      112.51      110.93      6.64 o
  -7   7   9     1618.15     1573.66     19.21 o
  -6   7   9      173.37      170.47      5.77 o
  -5   7   9     2418.76     2485.25     23.62 o
  -4   7   9        7.53        5.58      2.03 o
  -3   7   9     3977.53     4051.06     31.69 o
  -2   7   9      636.63      626.14      8.13 o
  -1   7   9      493.12      521.14      7.86 o
   0   7   9     1389.77     1385.78     15.49 o
   1   7   9        6.90        6.40      2.18 o
   2   7   9      711.14      724.32     11.74 o
   3   7   9      202.90      200.81      6.92 o
   4   7   9        0.73        1.39      3.13 o
   5   7   9      710.76      701.18     13.97 o
   6   7   9      757.23      754.52     14.86 o
   7   7   9     2207.79     2325.79     53.07 o
 -11   8   9       28.73       16.49      4.73 o
 -10   8   9        3.54        1.34      3.69 o
  -9   8   9       84.24       85.80      6.15 o
  -8   8   9      187.28      177.81      6.71 o
  -7   8   9     1021.64     1021.63     16.07 o
  -6   8   9        7.51        2.36      2.55 o
  -5   8   9     2439.92     2403.33     23.46 o
  -4   8   9       14.44       17.80      2.39 o
  -3   8   9     2866.95     2864.33     24.05 o
  -2   8   9     1360.98     1408.01     15.09 o
  -1   8   9      261.92      255.27      5.82 o
   0   8   9      828.28      874.94     11.11 o
   1   8   9      149.75      143.87      5.24 o
   2   8   9     1077.46     1064.17     16.57 o
   3   8   9     1341.69     1389.91     19.91 o
   4   8   9       15.00       14.49      4.36 o
   5   8   9      128.26      148.11      7.30 o
   6   8   9      213.46      236.55     12.98 o
 -10   9   9       60.04       66.28      6.16 o
  -9   9   9      261.15      284.16     10.01 o
  -8   9   9      111.24      102.65      6.13 o
  -7   9   9      514.54      528.20     10.45 o
  -6   9   9      306.74      298.72      6.66 o
  -5   9   9      328.68      308.30      6.39 o
  -4   9   9       75.36       76.37      4.55 o
  -3   9   9     3544.11     3445.59     30.02 o
  -2   9   9     1121.15     1110.05     13.20 o
  -1   9   9       85.77       77.18      3.92 o
   0   9   9     1041.61     1019.57     13.45 o
   1   9   9        7.06        0.85      2.67 o
   2   9   9      948.97      948.69     15.97 o
   3   9   9      901.52      924.59     15.88 o
   4   9   9       44.86       44.49      5.21 o
   5   9   9      615.61      630.97     14.26 o
 -10  10   9      367.19      396.42     17.42 o
  -9  10   9      152.37      165.11     10.40 o
  -8  10   9      329.05      321.35      9.15 o
  -7  10   9      743.86      745.96     14.68 o
  -6  10   9       68.34       73.54      4.71 o
  -5  10   9      560.18      519.60      9.83 o
  -4  10   9       88.78       89.51      4.55 o
  -3  10   9      973.93     1003.37     22.35 o
  -2  10   9       25.83       27.21      3.20 o
  -1  10   9      555.63      592.21     10.01 o
   0  10   9      963.18      973.02     13.47 o
   1  10   9       80.75       79.39      5.97 o
   2  10   9      192.26      188.30     12.66 o
   3  10   9      382.02      383.54     11.24 o
   4  10   9      110.57      116.96      7.42 o
  -9  11   9      689.37      700.11     23.85 o
  -8  11   9      201.25      189.57      9.02 o
  -7  11   9      709.59      747.37     14.29 o
  -6  11   9      292.53      293.64      9.06 o
  -5  11   9      812.93      828.99     14.39 o
  -4  11   9      673.39      704.31     14.54 o
  -3  11   9      659.43      647.38     11.71 o
  -2  11   9       62.17       64.38      4.68 o
  -1  11   9      407.50      419.90      8.81 o
   0  11   9      294.50      294.21      8.11 o
   1  11   9        6.27        4.96      3.64 o
   2  11   9       96.50      102.20      6.50 o
  -7  12   9      947.62      941.54     17.09 o
  -6  12   9       78.58       74.98      5.85 o
  -5  12   9     1618.75     1607.38     22.54 o
  -4  12   9     1603.69     1609.28     22.64 o
  -3  12   9       79.02       66.60      5.27 o
  -2  12   9       11.80       10.70      4.03 o
  -1  12   9      162.05      154.31      6.83 o
   0  12   9      324.03      320.38     17.95 o
   1 -12  10        6.43        3.45      3.79 o
   2 -12  10      978.19      962.58     16.67 o
   3 -12  10       39.52       32.80      4.56 o
   4 -12  10     1504.70     1539.73     21.71 o
   5 -12  10     1286.89     1287.18     19.14 o
   6 -12  10      155.52      141.75     13.35 o
  -2 -11  10       39.89       40.66      5.30 o
  -1 -11  10      170.69      184.54      7.26 o
   0 -11  10      783.78      803.91     13.60 o
   1 -11  10        0.28        1.46      3.00 o
   2 -11  10      904.59      900.90     15.43 o
   3 -11  10       37.98       28.69      4.21 o
   4 -11  10     3013.34     2944.29     33.75 o
   5 -11  10     1203.51     1173.52     17.45 o
   6 -11  10      249.43      279.44      7.44 o
   7 -11  10      727.02      740.72     15.22 o
  -4 -10  10       16.93       18.79      4.35 o
  -3 -10  10       20.20        9.82      3.90 o
  -2 -10  10        6.30       -0.84      4.29 o
  -1 -10  10      151.28      157.13      6.57 o
   0 -10  10      568.43      557.07     10.74 o
   1 -10  10       20.06       16.42      3.27 o
   2 -10  10      382.59      401.92     12.68 o
   3 -10  10       40.13       43.03      4.35 o
   4 -10  10     2615.25     2621.09     30.15 o
   5 -10  10      745.35      753.41     12.92 o
   6 -10  10      637.10      651.03     11.11 o
   7 -10  10     1368.29     1380.56     19.59 o
   8 -10  10       25.71       33.46      4.37 o
   9 -10  10      649.71      716.66     14.86 o
  -5  -9  10     1939.36     2126.46     30.34 o
  -4  -9  10       28.37       38.83      4.90 o
  -3  -9  10      489.84      498.94     12.16 o
  -2  -9  10       96.74      103.38      5.50 o
  -1  -9  10       94.54       93.69      5.07 o
   0  -9  10       78.38       69.77      4.54 o
   1  -9  10       17.76       13.30      2.93 o
   2  -9  10      174.44      167.12      6.56 o
   3  -9  10      560.02      579.95     13.01 o
   4  -9  10      378.62      379.55      9.04 o
   5  -9  10      244.10      244.93      7.06 o
   6  -9  10     1613.52     1566.16     19.30 o
   7  -9  10     2313.75     2358.17     27.94 o
   8  -9  10       56.71       70.43      5.08 o
   9  -9  10      936.18      944.70     18.89 o
  -6  -8  10      116.11      113.59      7.80 o
  -5  -8  10     1240.61     1308.77     21.95 o
  -4  -8  10      238.15      235.51      9.03 o
  -3  -8  10     1946.37     1878.69     26.62 o
  -2  -8  10      668.24      692.61     11.48 o
  -1  -8  10        9.11        3.21      2.72 o
   0  -8  10      628.41      586.49     10.18 o
   1  -8  10        9.15        3.46      2.67 o
   2  -8  10      174.81      157.80      5.78 o
   3  -8  10     2359.38     2331.48     26.80 o
   4  -8  10        7.80        5.58      2.51 o
   5  -8  10      756.12      751.39     13.32 o
   6  -8  10      378.30      359.35      7.66 o
   7  -8  10     1915.08     1815.86     34.73 o
   8  -8  10        9.38        5.19      4.53 o
   9  -8  10      671.40      696.35     14.06 o
  10  -8  10       25.21       19.18      4.89 o
  -7  -7  10      442.09      429.75     14.10 o
  -6  -7  10       52.51       38.47      5.17 o
  -5  -7  10      689.60      699.26     13.96 o
  -4  -7  10      248.26      259.92      8.46 o
  -3  -7  10     2741.33     2773.02     29.93 o
  -2  -7  10     1048.98     1034.00     17.75 o
  -1  -7  10      259.71      253.08      6.58 o
   0  -7  10      574.60      562.71      9.58 o
   1  -7  10        0.32       -1.67      2.23 o
   2  -7  10      636.61      609.13      9.94 o
   3  -7  10     3000.67     2928.36     27.33 o
   4  -7  10      173.18      170.49      8.88 o
   5  -7  10     1642.50     1574.67     31.06 o
   6  -7  10       38.97       35.41      3.20 o
   7  -7  10      946.62      965.96     14.54 o
   8  -7  10       12.94       15.06      3.56 o
   9  -7  10      318.04      328.92      9.41 o
  10  -7  10        0.91       -3.22      5.95 o
  -8  -6  10       45.68       41.79      8.71 o
  -7  -6  10     1317.95     1428.00     24.32 o
  -6  -6  10       66.81       68.22      5.91 o
  -5  -6  10      204.97      199.38      7.55 o
  -4  -6  10      546.42      539.88     10.67 o
  -3  -6  10     1213.64     1174.74     15.15 o
  -2  -6  10      386.00      403.81      7.95 o
  -1  -6  10      743.12      728.85     10.93 o
   0  -6  10     2034.88     2049.79     24.74 o
   1  -6  10       21.37       21.96      2.81 o
   2  -6  10     1478.41     1520.08     17.63 o
   3  -6  10     1523.40     1474.49     15.69 o
   4  -6  10      836.15      772.91     12.85 o
   5  -6  10     3658.56     3586.96     40.27 o
   6  -6  10       70.64       78.53      3.89 o
   7  -6  10     1510.58     1502.21     19.14 o
   8  -6  10        7.95        4.00      3.03 o
   9  -6  10      530.70      566.22     12.59 o
  10  -6  10      155.39      153.11      8.32 o
  11  -6  10       12.64       10.65      4.13 o
  -8  -5  10       23.36       26.11     10.42 o
  -7  -5  10     1549.12     1533.62     28.52 o
  -6  -5  10      139.42      143.87      7.33 o
  -5  -5  10      875.99      890.46     18.67 o
  -4  -5  10      562.01      540.43     10.26 o
  -3  -5  10       30.04       30.80      3.04 o
  -2  -5  10      558.06      578.74     11.58 o
  -1  -5  10      532.03      558.39      9.84 o
   0  -5  10     2185.08     2162.82     22.88 o
   1  -5  10     1251.75     1279.59     15.32 o
   2  -5  10      379.32      357.70      7.28 o
   3  -5  10     2808.73     2799.88     23.81 o
   4  -5  10      698.78      742.35     11.76 o
   5  -5  10     6391.77     6219.89     57.21 o
   6  -5  10      256.39      277.78      6.00 o
   7  -5  10     2278.89     2301.66     27.55 o
   8  -5  10        0.69        4.02      2.66 o
   9  -5  10      774.13      793.83     12.00 o
  10  -5  10      779.84      785.06     14.64 o
  11  -5  10      139.72      147.37      8.13 o
  -9  -4  10      472.58      504.20     19.54 o
  -8  -4  10        0.18        7.25      6.31 o
  -7  -4  10     1002.69     1017.09     17.39 o
  -6  -4  10      478.88      468.24     10.10 o
  -5  -4  10     2946.12     2969.69     29.74 o
  -4  -4  10      889.04      896.92     11.32 o
  -3  -4  10       21.60       21.72      2.65 o
  -2  -4  10       93.42       97.76      4.64 o
  -1  -4  10        3.11        5.96      2.18 o
   0  -4  10       10.46       12.46      2.35 o
   1  -4  10     3300.33     3356.35     35.26 o
   2  -4  10      478.73      489.84      8.11 o
   3  -4  10     2329.21     2416.74     20.87 o
   4  -4  10      826.15      809.31      9.75 o
   5  -4  10     3471.56     3450.30     26.80 o
   6  -4  10        9.13       13.78      2.55 o
   7  -4  10     1181.42     1186.29     16.37 o
   8  -4  10       73.58       86.90      4.66 o
   9  -4  10      404.62      413.05     11.98 o
  10  -4  10      744.35      762.78     16.06 o
  11  -4  10      398.08      399.53     12.87 o
 -10  -3  10      207.79      223.79     14.15 o
  -9  -3  10      213.38      210.11     13.37 o
  -8  -3  10       21.79       10.61      5.49 o
  -7  -3  10     1298.81     1271.15     23.57 o
  -6  -3  10        0.33       -2.88      2.88 o
  -5  -3  10     6894.59     6920.56     61.28 o
  -4  -3  10     1000.67     1001.53     11.74 o
  -3  -3  10      228.38      236.56      5.69 o
  -2  -3  10      136.12      151.57      6.33 o
  -1  -3  10       44.30       54.29      3.20 o
   0  -3  10      472.10      463.31      8.49 o
   1  -3  10     2669.84     2709.51     26.21 o
   2  -3  10        6.30        8.16      1.73 o
   3  -3  10     2852.88     2988.58     22.55 o
   4  -3  10      119.74      160.57      3.60 o
   5  -3  10      578.09      579.78      7.16 o
   6  -3  10       60.81       55.21      3.15 o
   7  -3  10     1215.51     1220.53     13.94 o
   8  -3  10        4.31       -0.48      2.22 o
   9  -3  10      931.64      958.23     14.45 o
  10  -3  10      332.40      345.65     10.40 o
  11  -3  10        5.94        4.65      3.90 o
 -10  -2  10        9.03       13.62      6.34 o
  -9  -2  10      572.60      565.97     19.38 o
  -8  -2  10      103.36      109.06      9.34 o
  -7  -2  10      711.36      705.47     13.30 o
  -6  -2  10      459.43      448.58      8.35 o
  -5  -2  10     3486.36     3533.22     36.09 o
  -4  -2  10      854.25      845.27      9.75 o
  -3  -2  10     1148.71     1192.57     12.28 o
  -2  -2  10     4468.83     4587.14     46.02 o
  -1  -2  10       99.65       85.81      4.29 o
   0  -2  10      142.10      149.74      5.14 o
   1  -2  10      766.44      793.71     10.50 o
   2  -2  10      114.73      141.89      3.12 o
   3  -2  10     3012.43     3117.96     22.42 o
   4  -2  10      318.55      325.23      4.55 o
   5  -2  10      876.16      936.80      8.93 o
   6  -2  10        2.64        1.44      1.94 o
   7  -2  10     1114.14     1139.59     13.29 o
   8  -2  10      623.43      630.13     10.16 o
   9  -2  10      407.28      433.75     10.38 o
  10  -2  10        1.58        0.47      4.07 o
  11  -2  10      361.57      348.01     10.77 o
 -10  -1  10       21.63       22.44      6.72 o
  -9  -1  10      435.47      444.95     16.59 o
  -8  -1  10      494.37      473.08     28.75 o
  -7  -1  10     1332.68     1292.29     19.58 o
  -6  -1  10     2113.53     2070.07     28.06 o
  -5  -1  10      274.65      288.66      5.89 o
  -4  -1  10      830.56      826.96     12.27 o
  -3  -1  10     1371.25     1365.78     15.12 o
  -2  -1  10     2146.44     2180.13     22.21 o
  -1  -1  10        6.66        8.64      2.06 o
   0  -1  10      450.33      426.33      7.86 o
   1  -1  10      802.10      862.66     11.24 o
   2  -1  10     1502.49     1574.70     13.64 o
   3  -1  10     4756.23     4947.54     35.72 o
   4  -1  10      560.33      586.14      6.71 o
   5  -1  10      548.83      574.02      7.47 o
   6  -1  10      430.93      419.71      7.32 o
   7  -1  10      597.18      574.95      8.93 o
   8  -1  10      934.96      940.55     13.04 o
   9  -1  10        2.47       -0.70      2.44 o
  10  -1  10       50.31       51.38      4.83 o
  11  -1  10       88.55      108.65      6.41 o
 -11   0  10      665.32      654.83     29.92 o
 -10   0  10      203.72      183.07     12.10 o
  -9   0  10     1188.39     1203.60     29.25 o
  -8   0  10      444.79      453.63     12.44 o
  -7   0  10     2682.17     2704.22     34.68 o
  -6   0  10     2854.01     2835.90     36.08 o
  -5   0  10       21.90       28.18      2.58 o
  -4   0  10      404.38      393.29      6.27 o
  -3   0  10       31.62       25.39      2.22 o
  -2   0  10     3179.10     3170.80     29.62 o
  -1   0  10      805.50      840.66     11.69 o
   0   0  10      203.61      203.50      5.69 o
   1   0  10      627.23      661.81      8.70 o
   2   0  10     1250.28     1301.66     12.36 o
   3   0  10     2394.49     2438.67     18.48 o
   4   0  10      596.23      596.27      6.85 o
   5   0  10     2797.82     2891.36     22.32 o
   6   0  10      723.12      682.23      9.70 o
   7   0  10      385.13      397.36      7.45 o
   8   0  10     1326.97     1336.55     17.67 o
   9   0  10      151.13      136.69      6.03 o
  10   0  10       65.18       65.34      5.26 o
 -10   1  10      318.42      309.81     19.36 o
  -9   1  10     1240.40     1274.74     29.98 o
  -8   1  10      407.05      430.99     12.07 o
  -7   1  10     3881.77     3868.91     46.92 o
  -6   1  10     2957.78     2875.65     36.26 o
  -5   1  10        1.06        2.18      1.93 o
  -4   1  10     1836.98     1827.72     18.77 o
  -3   1  10      594.84      671.70      8.97 o
  -2   1  10     1283.14     1297.64     13.31 o
  -1   1  10       21.55       20.93      1.81 o
   0   1  10        0.36        1.72      1.73 o
   1   1  10     1764.53     1859.37     17.13 o
   2   1  10       47.41       46.35      2.42 o
   3   1  10     2137.69     2216.44     15.90 o
   4   1  10       55.01       42.52      2.23 o
   5   1  10     4848.54     4859.39     38.21 o
   6   1  10     1087.51     1029.48     12.74 o
   7   1  10      800.37      774.76     10.93 o
   8   1  10     1356.30     1342.30     15.92 o
   9   1  10       21.33       22.92      5.80 o
  10   1  10     1351.95     1301.04     27.83 o
 -10   2  10      556.69      535.13     25.23 o
  -9   2  10      632.47      628.08     19.07 o
  -8   2  10     1044.54     1044.47     31.54 o
  -7   2  10      677.14      719.16     18.03 o
  -6   2  10     1176.61     1188.81     17.89 o
  -5   2  10      265.30      245.86      6.48 o
  -4   2  10     3409.68     3425.82     34.93 o
  -3   2  10     2118.61     2204.34     24.19 o
  -2   2  10      366.40      353.34      8.68 o
  -1   2  10      821.64      806.80     11.45 o
   0   2  10       62.51       66.00      3.32 o
   1   2  10     2763.38     2806.89     25.43 o
   2   2  10     1800.53     1818.90     15.87 o
   3   2  10      412.70      408.45      5.77 o
   4   2  10      848.97      807.86      9.20 o
   5   2  10     2454.97     2444.97     25.03 o
   6   2  10     3642.33     3417.91     36.30 o
   7   2  10      100.31      100.40      5.33 o
   8   2  10     1360.78     1327.23     18.70 o
   9   2  10       36.02       33.52      4.60 o
  10   2  10     1456.81     1508.22     31.03 o
 -11   3  10       28.04       27.28      8.80 o
 -10   3  10      182.01      192.46     15.26 o
  -9   3  10      111.98      117.67      8.81 o
  -8   3  10      586.31      590.47     17.52 o
  -7   3  10       87.44       80.84      4.59 o
  -6   3  10      251.92      280.19      6.68 o
  -5   3  10      614.95      610.28      9.47 o
  -4   3  10     2284.74     2257.18     22.35 o
  -3   3  10     1315.75     1398.64     17.73 o
  -2   3  10      932.95      968.75     14.10 o
  -1   3  10       41.45       35.04      2.79 o
   0   3  10      295.65      289.24      5.77 o
   1   3  10      568.88      587.67      7.82 o
   2   3  10     4385.36     4397.15     35.01 o
   3   3  10      178.72      193.42      4.43 o
   4   3  10     2055.58     2050.76     20.95 o
   5   3  10      222.04      204.19      5.70 o
   6   3  10     1886.40     1815.13     20.31 o
   7   3  10       24.30       22.64      3.48 o
   8   3  10      456.36      450.79     11.18 o
   9   3  10       68.69       73.87      6.02 o
 -11   4  10      112.72      127.03     14.08 o
 -10   4  10       32.85       31.55      8.21 o
  -9   4  10      414.60      432.33     12.53 o
  -8   4  10     1473.30     1512.80     26.32 o
  -7   4  10      162.24      146.01      6.05 o
  -6   4  10      224.30      237.09      6.31 o
  -5   4  10      584.83      528.52      8.84 o
  -4   4  10     2130.22     2142.27     27.92 o
  -3   4  10       18.89       15.73      2.54 o
  -2   4  10     1246.87     1251.13     14.77 o
  -1   4  10      181.97      197.05      5.05 o
   0   4  10      561.69      567.77      7.73 o
   1   4  10     1679.04     1684.13     18.11 o
   2   4  10     1070.13     1092.12     12.24 o
   3   4  10      653.63      644.92      7.74 o
   4   4  10     1521.14     1543.40     18.96 o
   5   4  10       32.54       22.59      3.00 o
   6   4  10     1223.00     1228.32     15.51 o
   7   4  10      255.74      240.98      7.46 o
   8   4  10      523.97      476.76     11.88 o
   9   4  10       30.07       35.32      5.41 o
 -11   5  10      413.44      400.99     16.74 o
 -10   5  10      490.95      483.10     12.34 o
  -9   5  10      485.46      512.05     13.94 o
  -8   5  10     1242.29     1234.13     23.17 o
  -7   5  10      281.44      265.45      7.78 o
  -6   5  10     1673.29     1741.15     21.85 o
  -5   5  10       37.48       36.33      3.11 o
  -4   5  10      269.63      287.99      6.82 o
  -3   5  10      158.79      174.03      5.60 o
  -2   5  10     1590.93     1609.79     19.78 o
  -1   5  10     2406.88     2437.26     23.31 o
   0   5  10       89.38       82.16      4.10 o
   1   5  10     1905.38     1884.82     23.27 o
   2   5  10       11.27       11.85      1.98 o
   3   5  10     1013.63     1015.38     11.73 o
   4   5  10     2417.70     2365.69     27.22 o
   5   5  10      109.57       94.15      5.36 o
   6   5  10     1099.86     1106.30     15.99 o
   7   5  10       35.81       32.70      4.74 o
   8   5  10     2021.00     2014.86     32.64 o
 -11   6  10      362.29      370.47     13.05 o
 -10   6  10      312.73      334.51     12.13 o
  -9   6  10       83.32       87.62      7.21 o
  -8   6  10     1308.48     1312.25     25.41 o
  -7   6  10        0.25       -2.35      2.35 o
  -6   6  10     2846.42     2885.33     37.72 o
  -5   6  10     2091.39     2051.37     26.13 o
  -4   6  10      114.70      129.33      4.85 o
  -3   6  10      281.72      277.81      6.51 o
  -2   6  10      341.42      355.98      6.45 o
  -1   6  10      944.58      940.10     11.19 o
   0   6  10        7.07        6.86      2.11 o
   1   6  10      316.22      307.68      5.98 o
   2   6  10       11.82        9.03      2.33 o
   3   6  10      691.24      686.80     12.26 o
   4   6  10     2002.48     2034.72     27.87 o
   5   6  10       92.48       90.61      5.83 o
   6   6  10      686.06      731.82     14.14 o
   7   6  10        0.06        4.59      5.78 o
 -11   7  10      261.53      268.57     11.69 o
 -10   7  10      764.50      738.31     18.72 o
  -9   7  10        0.31       -3.66      3.66 o
  -8   7  10      538.90      559.62     23.68 o
  -7   7  10        4.27        2.72      2.77 o
  -6   7  10     4347.86     4334.17     48.54 o
  -5   7  10     1061.97     1031.28     13.83 o
  -4   7  10     1203.80     1250.44     14.65 o
  -3   7  10      977.50      952.43     11.56 o
  -2   7  10      306.35      311.78      6.24 o
  -1   7  10      924.21      901.24     11.17 o
   0   7  10     1064.32     1056.41     12.43 o
   1   7  10       60.65       59.03      3.38 o
   2   7  10      519.92      505.03      9.24 o
   3   7  10      262.30      255.75      7.82 o
   4   7  10     1083.40     1080.69     18.45 o
   5   7  10        4.92        2.63      3.54 o
   6   7  10      250.03      256.73     10.60 o
 -10   8  10      209.98      231.95     16.76 o
  -9   8  10      104.13      100.24      8.05 o
  -8   8  10      891.60      909.69     31.17 o
  -7   8  10        0.60        0.63      2.91 o
  -6   8  10     3114.90     3053.03     33.23 o
  -5   8  10      684.66      673.35     15.15 o
  -4   8  10     1883.61     1889.91     18.92 o
  -3   8  10     1539.82     1539.82     17.19 o
  -2   8  10      634.20      679.17      9.72 o
  -1   8  10      550.93      558.93      8.69 o
   0   8  10     1053.87      981.41     12.22 o
   1   8  10      299.25      318.12      7.68 o
   2   8  10     1583.69     1527.39     21.38 o
   3   8  10      225.67      213.35      7.93 o
   4   8  10      603.83      626.59     13.77 o
   5   8  10        1.90        4.73      3.66 o
   6   8  10      522.14      578.30     30.22 o
 -10   9  10      401.10      388.04     14.19 o
  -9   9  10       76.93       59.28      6.89 o
  -8   9  10      651.26      667.38     14.56 o
  -7   9  10      707.40      689.11     15.11 o
  -6   9  10      493.46      481.88      9.32 o
  -5   9  10      164.13      164.89      5.70 o
  -4   9  10     1641.48     1623.59     19.41 o
  -3   9  10     1594.99     1599.73     23.98 o
  -2   9  10      259.47      250.32      6.11 o
  -1   9  10      222.73      219.47      5.80 o
   0   9  10       14.27       15.66      2.84 o
   1   9  10      461.37      457.82     10.74 o
   2   9  10     2103.39     2130.43     27.74 o
   3   9  10      114.16      121.57      7.28 o
   4   9  10      639.67      682.71     14.96 o
  -9  10  10        9.46        4.40      7.40 o
  -8  10  10      940.52      974.93     16.48 o
  -7  10  10     1169.58     1174.23     22.87 o
  -6  10  10       87.74       77.56      6.27 o
  -5  10  10      328.82      335.18      8.14 o
  -4  10  10      147.55      141.34      5.55 o
  -3  10  10      695.22      648.21      9.95 o
  -2  10  10      482.23      470.24     10.54 o
  -1  10  10        2.21        0.22      2.61 o
   0  10  10       10.61        5.96      3.10 o
   1  10  10      260.80      266.66      9.42 o
   2  10  10      438.90      462.04     11.43 o
   3  10  10      238.42      257.39     10.28 o
  -8  11  10     1769.96     1872.41     37.47 o
  -7  11  10      767.36      794.00     15.18 o
  -6  11  10      794.09      808.68     15.45 o
  -5  11  10      984.42      944.48     17.59 o
  -4  11  10      210.80      204.16      7.99 o
  -3  11  10      693.18      683.21     12.18 o
  -2  11  10       75.17       56.78      4.59 o
  -1  11  10        0.52       -2.66      2.66 o
   0  11  10       99.41      105.14      6.45 o
   1  11  10      189.15      192.27      8.59 o
  -6  12  10      876.24      889.70     17.01 o
  -5  12  10     1304.75     1341.33     23.40 o
  -4  12  10       15.80       11.86      4.00 o
  -3  12  10     1052.05     1070.98     17.80 o
  -2  12  10       94.56       95.31      5.85 o
  -1  12  10      403.56      413.47     13.34 o
  -1 -11  11      199.94      201.14      7.80 o
   0 -11  11       64.26       65.28      5.07 o
   1 -11  11      575.11      561.31     11.25 o
   2 -11  11      409.97      404.35     10.33 o
   3 -11  11      891.86      917.54     15.53 o
   4 -11  11      969.89     1006.44     16.29 o
   5 -11  11       22.99       24.91      4.07 o
   6 -11  11      630.29      662.31     14.13 o
  -3 -10  11        8.26        0.22      3.70 o
  -2 -10  11       16.67       11.46      5.28 o
  -1 -10  11      600.85      594.22     11.42 o
   0 -10  11      171.12      169.84      6.74 o
   1 -10  11      171.29      168.76      7.80 o
   2 -10  11      109.00      111.80      6.04 o
   3 -10  11     1027.42     1045.50     16.25 o
   4 -10  11     1420.47     1451.52     19.89 o
   5 -10  11       20.36       17.38      3.65 o
   6 -10  11      382.59      417.58      9.75 o
   7 -10  11       10.80        7.62      3.86 o
   8 -10  11      542.89      556.62     13.21 o
  -4  -9  11       60.89       58.70      5.64 o
  -3  -9  11      305.21      290.84      9.67 o
  -2  -9  11        6.67        3.49      3.13 o
  -1  -9  11      764.05      743.79     12.63 o
   0  -9  11      900.86      953.39     15.05 o
   1  -9  11       68.93       53.86      4.17 o
   2  -9  11      606.88      626.91     11.02 o
   3  -9  11      322.61      330.33      7.95 o
   4  -9  11      703.85      717.38     12.35 o
   5  -9  11       49.54       38.83      4.91 o
   6  -9  11     1207.79     1153.49     16.97 o
   7  -9  11        1.83       -0.74      3.40 o
   8  -9  11      167.65      166.07      9.04 o
   9  -9  11      884.78      942.73     22.05 o
  -5  -8  11        2.50        2.29      3.68 o
  -4  -8  11      370.94      373.98      9.76 o
  -3  -8  11      139.33      118.34      6.80 o
  -2  -8  11       17.01       17.93      3.23 o
  -1  -8  11      961.36      951.47     14.08 o
   0  -8  11      891.27      883.29     13.32 o
   1  -8  11      109.92      106.96      5.07 o
   2  -8  11     1687.05     1677.52     20.13 o
   3  -8  11       54.54       54.39      3.91 o
   4  -8  11     1065.84     1003.27     16.27 o
   5  -8  11        0.44        0.22      2.84 o
   6  -8  11      806.55      788.44     13.09 o
   7  -8  11       15.75       10.77      3.79 o
   8  -8  11       83.91       88.09      6.93 o
   9  -8  11      159.38      165.74     11.89 o
  -6  -7  11      505.70      513.67     13.95 o
  -5  -7  11        5.77        2.77      3.36 o
  -4  -7  11      613.88      627.85     14.15 o
  -3  -7  11      437.30      445.96      9.98 o
  -2  -7  11       26.21       25.31      3.26 o
  -1  -7  11     1214.86     1242.54     16.24 o
   0  -7  11      837.81      814.38     12.29 o
   1  -7  11     1460.70     1439.85     20.14 o
   2  -7  11     4698.57     4497.85     56.04 o
   3  -7  11      297.79      275.61      6.67 o
   4  -7  11      607.31      613.98     10.82 o
   5  -7  11      222.34      198.63      8.01 o
   6  -7  11     1992.97     1942.88     32.89 o
   7  -7  11      238.24      227.06     11.24 o
   8  -7  11        0.07       -2.31      3.94 o
   9  -7  11        1.79       -3.21      4.32 o
  10  -7  11      262.72      292.50     12.65 o
  -7  -6  11      795.14      806.03     17.27 o
  -6  -6  11       45.32       48.87      5.45 o
  -5  -6  11      200.13      211.94      7.22 o
  -4  -6  11      484.26      467.82     13.97 o
  -3  -6  11      799.14      799.64     12.13 o
  -2  -6  11      331.48      344.87      7.66 o
  -1  -6  11      728.03      742.15     11.44 o
   0  -6  11        5.23        6.32      2.38 o
   1  -6  11      667.47      681.70     10.68 o
   2  -6  11     3760.41     3756.04     33.65 o
   3  -6  11      393.14      387.92      7.58 o
   4  -6  11     2478.58     2418.71     30.47 o
   5  -6  11      388.40      378.92     10.08 o
   6  -6  11     1625.98     1618.28     23.53 o
   7  -6  11      645.89      626.39     17.44 o
   8  -6  11        4.83        4.45      3.81 o
   9  -6  11      100.66      115.10      7.44 o
  10  -6  11       26.67       31.55      9.24 o
  -8  -5  11     1666.73     1766.16     42.11 o
  -7  -5  11     1139.71     1132.87     23.65 o
  -6  -5  11      177.66      175.86      9.28 o
  -5  -5  11     1839.55     1802.23     22.36 o
  -4  -5  11      131.09      115.55      5.58 o
  -3  -5  11      843.84      842.26     12.26 o
  -2  -5  11       33.42       35.25      3.18 o
  -1  -5  11      153.27      154.43      5.35 o
   0  -5  11      887.84      926.45     15.33 o
   1  -5  11     1693.49     1676.63     21.77 o
   2  -5  11     4247.68     4151.51     43.14 o
   3  -5  11        0.75        2.74      2.00 o
   4  -5  11     3514.22     3577.48     42.33 o
   5  -5  11      768.13      746.12     15.64 o
   6  -5  11     1801.24     1834.21     21.74 o
   7  -5  11      842.63      852.34     17.38 o
   8  -5  11       51.85       51.78      5.27 o
   9  -5  11     1093.58     1101.62     20.42 o
  10  -5  11       49.30       57.64      7.20 o
  -9  -4  11       17.71       15.84      7.26 o
  -8  -4  11      905.39      923.83     26.76 o
  -7  -4  11      749.33      742.73     14.61 o
  -6  -4  11      430.14      449.08     12.96 o
  -5  -4  11     2901.70     2872.74     31.43 o
  -4  -4  11        3.59        3.41      2.42 o
  -3  -4  11      742.68      764.55     11.20 o
  -2  -4  11     3675.80     3624.68     35.25 o
  -1  -4  11      272.11      270.95      6.48 o
   0  -4  11     1867.47     1850.84     20.38 o
   1  -4  11       15.54       12.60      2.76 o
   2  -4  11      940.17      954.43     13.70 o
   3  -4  11       35.82       40.59      2.82 o
   4  -4  11     3938.60     3891.93     36.44 o
   5  -4  11     1297.43     1301.16     14.24 o
   6  -4  11      712.61      769.09     14.00 o
   7  -4  11      679.31      689.32     14.67 o
   8  -4  11      102.08       85.48      6.24 o
   9  -4  11     3460.29     3477.56     46.39 o
  10  -4  11      267.86      308.62     15.75 o
  -9  -3  11      126.59      139.40     11.78 o
  -8  -3  11      316.07      337.84     15.33 o
  -7  -3  11      116.57      111.34      6.98 o
  -6  -3  11      749.85      774.14     12.11 o
  -5  -3  11     2717.87     2750.47     30.09 o
  -4  -3  11      355.77      355.39      6.33 o
  -3  -3  11      820.45      852.23     10.95 o
  -2  -3  11       26.96       29.63      2.86 o
  -1  -3  11       82.07       84.71      5.16 o
   0  -3  11     4001.69     4040.23     55.19 o
   1  -3  11      970.45      986.17     13.88 o
   2  -3  11      185.72      170.22      5.20 o
   3  -3  11        2.60        2.66      1.99 o
   4  -3  11     1529.52     1493.65     16.75 o
   5  -3  11      911.32      925.13     11.25 o
   6  -3  11      351.63      318.29      7.57 o
   7  -3  11       63.16       73.39      4.94 o
   8  -3  11      107.44      107.43      5.88 o
   9  -3  11     1651.47     1647.37     21.40 o
  10  -3  11      300.10      320.81     15.53 o
 -10  -2  11      874.18      855.67     26.70 o
  -9  -2  11      582.59      590.12     27.58 o
  -8  -2  11       55.20       48.08      7.14 o
  -7  -2  11      320.33      309.77      8.73 o
  -6  -2  11     1508.48     1480.37     19.50 o
  -5  -2  11     3120.92     3173.80     33.42 o
  -4  -2  11      413.43      417.61      7.45 o
  -3  -2  11      619.02      646.29      8.98 o
  -2  -2  11      974.78      961.10     12.83 o
  -1  -2  11      835.53      861.48     12.67 o
   0  -2  11     2667.55     2563.88     28.22 o
   1  -2  11     1294.51     1318.29     16.87 o
   2  -2  11      975.81      981.42     10.89 o
   3  -2  11     1066.98     1043.26     11.37 o
   4  -2  11     1494.38     1543.93     15.56 o
   5  -2  11      984.17      951.94     10.81 o
   6  -2  11      187.47      192.59      4.87 o
   7  -2  11      148.25      139.01      5.44 o
   8  -2  11        3.37        2.09      2.46 o
   9  -2  11      339.84      327.42      7.76 o
  10  -2  11        0.46       -3.31      4.54 o
 -10  -1  11      840.39      896.44     33.45 o
  -9  -1  11     1212.58     1258.28     82.15 o
  -8  -1  11      163.52      145.88     10.46 o
  -7  -1  11     1543.91     1543.10     22.90 o
  -6  -1  11      353.08      313.03     14.23 o
  -5  -1  11     1265.60     1303.04     16.63 o
  -4  -1  11        2.28        5.17      1.88 o
  -3  -1  11     1004.52     1014.27     12.50 o
  -2  -1  11       78.62       69.48      4.26 o
  -1  -1  11      906.76      893.63     11.71 o
   0  -1  11      701.39      703.76     10.05 o
   1  -1  11      868.43      880.06     10.73 o
   2  -1  11     2936.70     3082.21     26.37 o
   3  -1  11     3058.79     3106.22     26.58 o
   4  -1  11     1295.41     1354.92     13.12 o
   5  -1  11     2096.71     2030.14     20.05 o
   6  -1  11      923.45      951.28     11.47 o
   7  -1  11     1119.10     1128.73     14.93 o
   8  -1  11      491.82      508.55     11.29 o
   9  -1  11        3.88        2.12      3.54 o
  10  -1  11      268.88      279.63     12.86 o
 -10   0  11      827.59      851.39     34.62 o
  -9   0  11      905.83      865.77     34.33 o
  -8   0  11       50.19       53.15      8.86 o
  -7   0  11     2691.38     2737.14     35.61 o
  -6   0  11       28.12       34.48      3.70 o
  -5   0  11     1596.11     1597.33     18.73 o
  -4   0  11      348.35      356.49      6.58 o
  -3   0  11      243.16      247.63      5.13 o
  -2   0  11      606.89      629.84      8.46 o
  -1   0  11       12.42       14.49      2.46 o
   0   0  11      117.83      114.39      4.63 o
   1   0  11        1.97        3.32      2.09 o
   2   0  11     4040.26     4102.79     35.48 o
   3   0  11     4404.69     4454.05     35.75 o
   4   0  11     1775.79     1814.13     16.35 o
   5   0  11     1021.08      992.80     11.25 o
   6   0  11       92.91       99.07      4.17 o
   7   0  11     3128.18     3033.31     33.49 o
   8   0  11     1390.15     1395.73     19.32 o
   9   0  11      120.30      145.80      8.13 o
  10   0  11      158.49      147.33     10.45 o
 -11   1  11      395.94      435.08     24.06 o
 -10   1  11      270.31      282.23     19.07 o
  -9   1  11      458.23      479.09     24.06 o
  -8   1  11      566.92      580.39     28.46 o
  -7   1  11     3785.26     3706.03     53.22 o
  -6   1  11       99.09       93.72      7.44 o
  -5   1  11      490.11      497.98      9.63 o
  -4   1  11      101.77      101.83      4.37 o
  -3   1  11      343.73      337.80      7.63 o
  -2   1  11     1970.89     1964.35     27.71 o
  -1   1  11      212.34      190.45      5.15 o
   0   1  11       85.01       79.84      3.52 o
   1   1  11      212.35      202.12      4.71 o
   2   1  11      602.49      605.92      8.20 o
   3   1  11      724.63      722.19      7.88 o
   4   1  11       51.07       47.06      2.87 o
   5   1  11     1335.52     1273.15     13.40 o
   6   1  11      484.85      468.40      8.22 o
   7   1  11     3179.10     3124.99     34.54 o
   8   1  11      202.17      201.47      7.36 o
   9   1  11      471.25      471.27     12.91 o
  10   1  11      408.62      439.78     15.90 o
 -11   2  11      460.32      456.79     24.64 o
 -10   2  11      228.68      218.28     16.72 o
  -9   2  11      371.50      373.39     14.48 o
  -8   2  11      172.77      181.68     10.46 o
  -7   2  11     2611.18     2617.03     39.70 o
  -6   2  11        1.23        2.50      3.63 o
  -5   2  11     1625.14     1583.56     20.82 o
  -4   2  11       32.24       36.51      3.10 o
  -3   2  11      551.21      580.15     11.66 o
  -2   2  11     2685.18     2728.32     29.36 o
  -1   2  11      298.29      276.50      6.56 o
   0   2  11      385.65      376.01      7.16 o
   1   2  11      901.95      854.85     15.66 o
   2   2  11      172.55      170.94      4.56 o
   3   2  11     3338.94     3354.86     26.82 o
   4   2  11      943.78      909.09     10.70 o
   5   2  11     1012.86      997.24     13.26 o
   6   2  11       11.03        8.63      2.47 o
   7   2  11      824.27      766.71     13.21 o
   8   2  11        2.56        5.46      3.19 o
   9   2  11      695.68      693.95     14.85 o
 -11   3  11      410.76      407.21     22.88 o
 -10   3  11       53.82       60.73     10.86 o
  -9   3  11      892.21      903.42     45.77 o
  -8   3  11        3.49        2.35      4.36 o
  -7   3  11     1770.77     1812.48     30.97 o
  -6   3  11      317.35      295.14      8.09 o
  -5   3  11      620.46      662.99     15.16 o
  -4   3  11        4.68       11.86      2.51 o
  -3   3  11      266.55      269.49      6.60 o
  -2   3  11     1401.13     1373.98     17.34 o
  -1   3  11      413.73      416.84      7.65 o
   0   3  11     3688.53     3604.51     35.90 o
   1   3  11     7942.42     7675.18     88.85 o
   2   3  11      192.94      183.83      4.44 o
   3   3  11     1210.51     1188.99     12.23 o
   4   3  11       98.24       88.56      3.86 o
   5   3  11     1813.48     1811.83     20.42 o
   6   3  11      414.30      409.76      9.34 o
   7   3  11      166.12      171.58      7.00 o
   8   3  11        0.38       -0.39      3.53 o
   9   3  11      346.35      365.08     11.75 o
 -11   4  11      309.82      353.52     22.00 o
 -10   4  11       23.31       36.62     14.23 o
  -9   4  11     1601.68     1631.32     35.92 o
  -8   4  11      370.72      363.46     14.50 o
  -7   4  11      767.16      828.32     17.26 o
  -6   4  11      518.08      493.51     10.82 o
  -5   4  11      336.94      362.52      8.43 o
  -4   4  11       31.46       34.55      3.12 o
  -3   4  11        6.12        3.91      2.27 o
  -2   4  11        1.04        1.50      2.16 o
  -1   4  11      419.64      417.37     10.44 o
   0   4  11     2930.51     2931.46     25.39 o
   1   4  11     1311.57     1281.28     12.66 o
   2   4  11        4.22        3.98      1.87 o
   3   4  11     1950.64     1968.38     17.80 o
   4   4  11       12.15        5.48      3.12 o
   5   4  11     2257.43     2328.81     25.04 o
   6   4  11      487.34      456.74      8.78 o
   7   4  11       29.11       41.08      5.77 o
   8   4  11       26.96       21.71      4.75 o
 -11   5  11      430.59      460.69     18.50 o
 -10   5  11       79.15       84.71      8.71 o
  -9   5  11     2659.60     2670.75     52.39 o
  -8   5  11      749.48      718.50     21.05 o
  -7   5  11     2052.80     2109.16     34.19 o
  -6   5  11       51.23       60.49      4.71 o
  -5   5  11      637.24      665.44     12.18 o
  -4   5  11     1450.48     1463.90     18.55 o
  -3   5  11      253.98      261.79      6.38 o
  -2   5  11       10.15       14.03      2.62 o
  -1   5  11      565.46      531.25      8.51 o
   0   5  11      611.67      594.12      8.33 o
   1   5  11     1394.10     1439.79     14.82 o
   2   5  11      764.46      766.16      9.23 o
   3   5  11     1771.80     1742.97     17.50 o
   4   5  11       17.47       17.70      3.29 o
   5   5  11     2236.45     2320.15     27.46 o
   6   5  11      103.99      101.53      5.90 o
   7   5  11      478.40      486.20     13.82 o
   8   5  11       16.39       17.29      8.95 o
 -11   6  11      314.89      330.11     15.02 o
 -10   6  11      124.83      128.97      8.94 o
  -9   6  11     1865.95     1972.09     35.06 o
  -8   6  11      986.06      998.59     26.31 o
  -7   6  11     2758.23     2782.22     37.03 o
  -6   6  11     1709.04     1678.26     25.19 o
  -5   6  11      842.50      864.96     14.65 o
  -4   6  11     3224.49     3141.76     31.29 o
  -3   6  11       47.51       47.33      3.56 o
  -2   6  11      371.81      366.93      7.13 o
  -1   6  11      396.78      391.20      6.96 o
   0   6  11        7.53        3.30      2.27 o
   1   6  11      523.35      523.28      8.15 o
   2   6  11       25.39       25.15      2.96 o
   3   6  11     1843.42     1844.62     23.92 o
   4   6  11       58.59       56.44      5.03 o
   5   6  11     1152.83     1143.07     19.09 o
   6   6  11       35.45       34.58      5.58 o
   7   6  11      632.06      640.77     19.70 o
 -10   7  11       12.67        7.91      6.02 o
  -9   7  11      437.46      456.20     28.63 o
  -8   7  11      161.94      165.00      9.71 o
  -7   7  11     2320.55     2332.11     29.63 o
  -6   7  11     1281.12     1265.33     19.12 o
  -5   7  11      200.38      203.66      6.29 o
  -4   7  11     2362.00     2306.92     23.68 o
  -3   7  11       93.00       91.19      4.10 o
  -2   7  11     1028.35      981.78     12.09 o
  -1   7  11     1574.06     1512.45     16.14 o
   0   7  11      519.37      529.18      8.47 o
   1   7  11      853.91      860.41     11.84 o
   2   7  11       19.34       17.32      3.12 o
   3   7  11     2009.92     1958.54     25.57 o
   4   7  11      290.12      279.97      9.27 o
   5   7  11      155.41      147.78      7.53 o
   6   7  11       52.64       60.65      6.67 o
 -10   8  11      191.87      202.01     11.14 o
  -9   8  11      183.19      208.47     10.83 o
  -8   8  11       10.93        3.95      3.49 o
  -7   8  11      933.77      965.65     14.83 o
  -6   8  11     1053.77     1037.54     15.53 o
  -5   8  11      179.01      170.07      6.12 o
  -4   8  11      439.60      430.73      8.31 o
  -3   8  11      177.03      176.42      5.61 o
  -2   8  11     1041.58     1034.84     13.62 o
  -1   8  11     1954.25     1929.12     19.64 o
   0   8  11      107.77      103.33      4.49 o
   1   8  11     1225.93     1229.32     15.47 o
   2   8  11      239.63      254.76      8.33 o
   3   8  11     1012.99     1029.20     17.05 o
   4   8  11      253.71      248.08      9.32 o
   5   8  11       54.61       51.63      5.47 o
  -9   9  11      205.57      209.98     13.43 o
  -8   9  11      333.86      339.52     10.44 o
  -7   9  11      618.42      655.40     12.11 o
  -6   9  11      879.70      941.36     13.90 o
  -5   9  11        0.19       -2.36      2.36 o
  -4   9  11      475.36      491.37      9.04 o
  -3   9  11       39.70       36.76      3.35 o
  -2   9  11       10.06        7.18      2.67 o
  -1   9  11      449.31      435.09      8.61 o
   0   9  11        0.49       -2.43      2.43 o
   1   9  11     1056.65     1098.01     17.08 o
   2   9  11      248.63      264.74     10.01 o
   3   9  11     1353.80     1356.20     22.78 o
   4   9  11      511.07      528.04     18.36 o
  -8  10  11     1187.45     1209.38     19.12 o
  -7  10  11       99.37      108.54      7.36 o
  -6  10  11      642.43      639.83     13.64 o
  -5  10  11        0.33       -2.71      2.71 o
  -4  10  11      185.24      186.85      6.43 o
  -3  10  11       87.92       93.52      4.64 o
  -2  10  11      122.53      138.05      5.44 o
  -1  10  11      343.95      352.92      7.62 o
   0  10  11       10.50        9.67      3.25 o
   1  10  11      895.09      920.41     17.85 o
   2  10  11      841.40      831.01     16.51 o
  -7  11  11      236.99      219.81     13.06 o
  -6  11  11      166.35      168.40      9.29 o
  -5  11  11        1.15       -3.18      3.18 o
  -4  11  11      735.37      706.98     13.92 o
  -3  11  11      516.20      540.96     11.01 o
  -2  11  11      334.88      331.35      8.14 o
  -1  11  11        8.19        9.58      3.47 o
   0  11  11        5.45        3.99      4.24 o
   0 -11  12      589.71      572.34     14.61 o
   1 -11  12      708.24      730.38     14.39 o
   2 -11  12        3.33       -0.87      3.31 o
   3 -11  12     1126.10     1129.70     18.24 o
   4 -11  12       66.36       51.35      5.43 o
   5 -11  12      594.54      647.33     16.20 o
  -2 -10  12       38.83       47.57      5.54 o
  -1 -10  12       65.23       65.50      4.93 o
   0 -10  12       19.47       16.57      3.65 o
   1 -10  12      310.62      341.37      8.73 o
   2 -10  12      175.82      165.46      7.23 o
   3 -10  12     1320.61     1307.40     19.53 o
   4 -10  12      175.81      175.19      7.99 o
   5 -10  12      970.04      969.52     19.71 o
   6 -10  12      163.58      169.85      7.19 o
   7 -10  12      175.29      173.48      8.50 o
  -4  -9  12      320.77      324.45      9.87 o
  -3  -9  12       39.98       36.38      5.04 o
  -2  -9  12      179.50      182.14      8.59 o
  -1  -9  12     1941.74     2040.87     24.48 o
   0  -9  12        0.77       -2.85      2.85 o
   1  -9  12      613.92      616.43     11.28 o
   2  -9  12        1.51       -2.46      3.11 o
   3  -9  12     1909.15     1878.02     24.36 o
   4  -9  12      115.69      125.02      8.71 o
   5  -9  12      691.74      682.86     15.46 o
   6  -9  12       18.21        9.80      3.43 o
   7  -9  12      393.61      388.38     10.94 o
   8  -9  12      781.74      779.98     20.33 o
  -5  -8  12       18.94       25.52      4.67 o
  -4  -8  12      119.50       97.95      6.06 o
  -3  -8  12      270.78      274.67     11.57 o
  -2  -8  12      436.19      475.29      9.93 o
  -1  -8  12     3695.53     3675.63     44.46 o
   0  -8  12      293.35      286.52      7.61 o
   1  -8  12     1377.79     1408.23     18.21 o
   2  -8  12      178.30      180.79      6.49 o
   3  -8  12     1237.37     1162.92     17.13 o
   4  -8  12     1010.71      963.77     18.68 o
   5  -8  12      117.31      109.14      8.00 o
   6  -8  12       18.36       15.26      3.30 o
   7  -8  12      126.60      126.69      7.15 o
   8  -8  12      566.64      604.98     15.31 o
   9  -8  12      219.94      224.83     10.51 o
  -6  -7  12      507.08      491.33     17.01 o
  -5  -7  12        1.63       -0.26      3.39 o
  -4  -7  12      128.28      134.39      6.56 o
  -3  -7  12        0.49        1.82      3.25 o
  -2  -7  12      186.39      164.34      6.25 o
  -1  -7  12     2072.04     2030.55     23.40 o
   0  -7  12        3.42        3.98      2.69 o
   1  -7  12     3856.63     3769.19     37.71 o
   2  -7  12      776.87      754.47     11.92 o
   3  -7  12     1392.55     1392.68     21.12 o
   4  -7  12     1252.51     1208.53     21.09 o
   5  -7  12      138.03      135.51      9.95 o
   6  -7  12      288.57      275.01      7.53 o
   7  -7  12      188.70      211.02      9.19 o
   8  -7  12        2.67        0.21      3.88 o
   9  -7  12        0.24       -2.25      5.08 o
  -7  -6  12      112.86      124.61     10.56 o
  -6  -6  12      622.37      639.24     15.34 o
  -5  -6  12       77.49       75.51      5.27 o
  -4  -6  12      144.71      138.46      6.41 o
  -3  -6  12      602.28      614.14     10.66 o
  -2  -6  12       84.98       83.86      4.98 o
  -1  -6  12     1353.69     1312.46     16.87 o
   0  -6  12        3.33        1.84      2.50 o
   1  -6  12     4274.86     4231.55     41.09 o
   2  -6  12      382.28      382.57     10.71 o
   3  -6  12     2123.89     2082.81     27.66 o
   4  -6  12      991.34      954.16     17.73 o
   5  -6  12      338.33      369.57     13.31 o
   6  -6  12     1686.70     1639.42     39.52 o
   7  -6  12      433.24      435.58     12.10 o
   8  -6  12        6.19        5.55      5.00 o
   9  -6  12      403.26      421.12     12.46 o
  -8  -5  12     1011.15     1028.50     37.11 o
  -7  -5  12        0.72        5.64      4.17 o
  -6  -5  12      450.56      465.20     12.50 o
  -5  -5  12        0.13        4.86      2.85 o
  -4  -5  12       77.68       82.11      6.04 o
  -3  -5  12     1463.61     1436.36     17.75 o
  -2  -5  12      353.42      383.73      8.06 o
  -1  -5  12      138.31      141.60      5.76 o
   0  -5  12        8.79        7.37      2.52 o
   1  -5  12     2534.74     2468.65     36.54 o
   2  -5  12       93.97       89.51      4.74 o
   3  -5  12      905.83      935.19     12.56 o
   4  -5  12      139.75      122.81      8.26 o
   5  -5  12     1193.77     1174.08     16.27 o
   6  -5  12     2510.18     2486.51     36.25 o
   7  -5  12      800.00      780.77     16.30 o
   8  -5  12      168.85      168.70      8.45 o
   9  -5  12      434.72      404.12     12.24 o
  10  -5  12        0.56       -0.49      4.95 o
  -8  -4  12     1230.58     1253.07     32.98 o
  -7  -4  12        4.50        3.27      4.62 o
  -6  -4  12     1213.46     1214.73     20.74 o
  -5  -4  12       65.84       75.74      4.70 o
  -4  -4  12      984.57      929.42     13.21 o
  -3  -4  12     3154.55     3074.62     31.26 o
  -2  -4  12      655.85      643.95     10.36 o
  -1  -4  12     1136.02     1132.19     16.00 o
   0  -4  12      371.12      364.16      8.21 o
   1  -4  12      891.79      877.62     13.46 o
   2  -4  12      352.79      349.96      7.18 o
   3  -4  12      515.42      517.33      8.30 o
   4  -4  12       61.90       57.93      3.83 o
   5  -4  12      454.85      475.81      9.26 o
   6  -4  12     1266.87     1281.51     18.59 o
   7  -4  12        1.37       -0.87      3.22 o
   8  -4  12      502.53      491.08     12.82 o
   9  -4  12     1082.49     1062.72     21.94 o
  10  -4  12        1.22       -4.82      7.37 o
  -9  -3  12     1039.51     1071.13     29.98 o
  -8  -3  12      844.00      815.23     24.68 o
  -7  -3  12       54.07       59.19      5.89 o
  -6  -3  12     1182.32     1183.53     16.23 o
  -5  -3  12       19.74       17.80      3.29 o
  -4  -3  12      329.86      338.75      6.39 o
  -3  -3  12     2225.33     2253.97     24.06 o
  -2  -3  12       97.42       97.53      4.87 o
  -1  -3  12     2783.82     2740.97     30.66 o
   0  -3  12     1996.19     2023.38     24.63 o
   1  -3  12      263.42      240.50      6.64 o
   2  -3  12     1346.17     1373.80     17.75 o
   3  -3  12      113.95      126.20      4.77 o
   4  -3  12      971.22      977.39     14.43 o
   5  -3  12      223.90      208.90      5.98 o
   6  -3  12      273.10      278.40      7.04 o
   7  -3  12       65.09       56.09      4.63 o
   8  -3  12      391.16      407.11     11.58 o
   9  -3  12     1073.90     1082.83     20.67 o
  10  -3  12      219.34      211.74     15.64 o
  -9  -2  12      152.17      156.08     17.02 o
  -8  -2  12      117.06      126.42     17.46 o
  -7  -2  12       53.44       48.35      4.62 o
  -6  -2  12     1130.56     1148.30     19.24 o
  -5  -2  12       50.02       48.44      3.81 o
  -4  -2  12      570.53      570.17      9.13 o
  -3  -2  12      281.98      325.56      6.74 o
  -2  -2  12      470.61      457.58      9.09 o
  -1  -2  12     2586.22     2527.54     26.07 o
   0  -2  12     1296.86     1315.30     17.37 o
   1  -2  12     1393.42     1350.71     17.61 o
   2  -2  12     3624.56     3462.31     31.32 o
   3  -2  12     1092.34     1046.42     12.51 o
   4  -2  12     4135.70     4039.37     37.85 o
   5  -2  12        0.71        2.77      2.21 o
   6  -2  12        5.95        7.88      2.38 o
   7  -2  12       17.32       14.42      3.47 o
   8  -2  12      109.06      109.58      6.32 o
   9  -2  12     1274.48     1312.83     23.70 o
  10  -2  12      126.77      133.12     12.65 o
 -10  -1  12     2410.96     2701.45     80.09 o
  -9  -1  12        6.90       11.44      8.51 o
  -8  -1  12      556.47      545.99     17.96 o
  -7  -1  12        1.16        0.99      6.54 o
  -6  -1  12      745.70      749.07     16.71 o
  -5  -1  12      358.57      362.12      8.79 o
  -4  -1  12       60.34       56.55      3.42 o
  -3  -1  12        6.34       10.70      2.53 o
  -2  -1  12      229.64      236.19      7.46 o
  -1  -1  12     2712.79     2711.80     29.63 o
   0  -1  12     2442.47     2390.99     26.75 o
   1  -1  12     1187.06     1251.87     14.09 o
   2  -1  12     1777.82     1752.23     16.09 o
   3  -1  12     1265.85     1329.34     13.82 o
   4  -1  12     4685.20     4595.38     37.09 o
   5  -1  12       54.62       47.90      3.04 o
   6  -1  12      453.72      431.04      7.81 o
   7  -1  12      414.93      423.35     10.08 o
   8  -1  12       38.00       40.32      4.51 o
   9  -1  12     1177.56     1247.54     20.14 o
  10  -1  12      108.67      120.36     12.23 o
 -10   0  12     2675.56     2660.38     78.63 o
  -9   0  12        1.11        6.16      7.63 o
  -8   0  12      805.74      844.22     36.97 o
  -7   0  12      108.52      108.80      7.73 o
  -6   0  12      524.45      522.59     13.55 o
  -5   0  12      998.80     1001.12     16.80 o
  -4   0  12      156.50      156.71      9.38 o
  -3   0  12      425.62      454.36      8.12 o
  -2   0  12       50.42       45.27      3.31 o
  -1   0  12      188.32      218.63      6.41 o
   0   0  12      417.30      430.29      8.59 o
   1   0  12     1859.03     2001.57     21.35 o
   2   0  12     1847.88     1872.47     17.95 o
   3   0  12      112.05      110.30      3.79 o
   4   0  12     5277.24     5245.06     41.74 o
   5   0  12       66.96       60.32      3.27 o
   6   0  12     1012.58      981.22     18.71 o
   7   0  12      870.69      878.94     14.35 o
   8   0  12        8.41       12.77      3.46 o
   9   0  12      469.77      491.56     13.54 o
 -10   1  12      734.74      718.20     32.27 o
  -9   1  12        4.76        3.85      4.46 o
  -8   1  12     2360.53     2261.12     58.09 o
  -7   1  12      495.09      470.48     21.87 o
  -6   1  12      900.98      885.72     18.47 o
  -5   1  12      546.62      591.21     11.06 o
  -4   1  12      107.62      116.28      5.42 o
  -3   1  12     1428.43     1392.77     17.68 o
  -2   1  12     1190.44     1182.72     17.52 o
  -1   1  12      303.65      298.85      6.63 o
   0   1  12     3680.43     3639.11     32.66 o
   1   1  12      648.39      644.17      8.82 o
   2   1  12     2542.37     2504.93     22.65 o
   3   1  12       20.54       20.77      2.21 o
   4   1  12     1180.87     1203.98     13.13 o
   5   1  12      143.76      141.91      4.56 o
   6   1  12     1399.28     1424.23     17.20 o
   7   1  12      924.61      918.11     14.84 o
   8   1  12       61.67       67.88      5.13 o
   9   1  12      410.03      419.42     12.75 o
 -10   2  12      274.22      267.86     19.66 o
  -9   2  12       34.32       31.60     11.44 o
  -8   2  12     2311.84     2307.11     59.12 o
  -7   2  12      343.62      351.27     10.65 o
  -6   2  12     1142.13     1122.07     21.58 o
  -5   2  12        2.47       -0.78      2.50 o
  -4   2  12       18.73       21.12      3.13 o
  -3   2  12     2011.75     2045.06     23.72 o
  -2   2  12     2741.63     2690.02     34.88 o
  -1   2  12      436.87      447.11      8.13 o
   0   2  12     1967.33     1933.55     20.94 o
   1   2  12     2172.14     2171.03     21.50 o
   2   2  12     2373.61     2327.15     21.31 o
   3   2  12      663.55      654.88      8.49 o
   4   2  12      427.00      455.33      7.39 o
   5   2  12      124.63      118.71      4.98 o
   6   2  12      563.75      591.05      9.89 o
   7   2  12      398.66      401.63      9.61 o
   8   2  12       13.69       13.21      3.54 o
   9   2  12      191.93      184.32      8.95 o
 -10   3  12      216.64      205.73     12.34 o
  -9   3  12        8.21        4.73      4.72 o
  -8   3  12     1403.39     1370.24     71.73 o
  -7   3  12      545.45      562.35     13.92 o
  -6   3  12      296.07      291.11      9.96 o
  -5   3  12        5.85       11.70      2.89 o
  -4   3  12      181.48      191.77      5.94 o
  -3   3  12     2520.77     2538.79     28.30 o
  -2   3  12     1095.55     1045.68     14.71 o
  -1   3  12     1888.83     1844.13     20.37 o
   0   3  12     2763.27     2789.09     26.36 o
   1   3  12      537.26      517.96      7.79 o
   2   3  12     4301.89     4253.01     34.82 o
   3   3  12      298.49      291.66      5.70 o
   4   3  12     1165.07     1152.54     12.99 o
   5   3  12      247.72      234.37      6.72 o
   6   3  12       72.33       79.94      4.42 o
   7   3  12      110.55      114.67      6.17 o
   8   3  12       44.06       50.27      5.53 o
 -10   4  12      688.96      736.02     22.47 o
  -9   4  12      316.55      335.45     19.80 o
  -8   4  12      292.00      297.07     13.56 o
  -7   4  12     1045.70     1079.44     23.84 o
  -6   4  12      303.11      280.53     10.42 o
  -5   4  12      576.34      592.69     11.45 o
  -4   4  12      179.92      167.10      6.52 o
  -3   4  12      211.33      207.16      6.22 o
  -2   4  12     1047.83     1038.67     13.70 o
  -1   4  12      614.98      605.42      9.27 o
   0   4  12     2230.33     2222.63     24.17 o
   1   4  12       13.13       11.14      2.14 o
   2   4  12     2292.75     2272.79     19.95 o
   3   4  12      605.51      598.21      8.31 o
   4   4  12     1520.31     1508.26     17.13 o
   5   4  12     1013.69      993.84     17.49 o
   6   4  12      151.73      141.85      5.65 o
   7   4  12      156.66      157.44      7.25 o
   8   4  12       27.14       27.80      6.18 o
 -10   5  12     1315.79     1379.53     33.46 o
  -9   5  12      400.94      416.05     16.59 o
  -8   5  12      233.99      223.33     12.24 o
  -7   5  12      967.53      998.87     20.40 o
  -6   5  12      287.62      282.53     12.49 o
  -5   5  12      920.66      968.29     15.79 o
  -4   5  12      397.68      397.83     10.78 o
  -3   5  12       54.92       53.93      3.66 o
  -2   5  12      143.49      156.75      5.30 o
  -1   5  12      154.87      153.21      5.19 o
   0   5  12      750.18      761.12     10.85 o
   1   5  12      203.13      203.01      5.99 o
   2   5  12      798.26      830.95     11.53 o
   3   5  12       30.06       31.21      3.28 o
   4   5  12     2887.32     2911.78     41.36 o
   5   5  12     1202.90     1210.75     19.83 o
   6   5  12      142.43      132.57      8.47 o
   7   5  12      412.35      418.19     13.46 o
 -10   6  12     1432.77     1481.95     29.66 o
  -9   6  12      561.84      569.68     16.39 o
  -8   6  12      269.06      276.88      9.81 o
  -7   6  12      670.68      693.81     20.62 o
  -6   6  12      517.62      487.80     12.92 o
  -5   6  12     2785.33     2720.52     33.73 o
  -4   6  12      456.57      472.94      8.99 o
  -3   6  12        1.54        2.97      2.40 o
  -2   6  12      490.30      479.32      8.47 o
  -1   6  12       12.52       12.59      2.52 o
   0   6  12     1477.22     1455.44     15.77 o
   1   6  12      875.75      863.71     11.24 o
   2   6  12      366.15      375.57      8.22 o
   3   6  12       17.05       12.64      3.59 o
   4   6  12     1310.49     1289.24     20.97 o
   5   6  12      268.22      268.38      9.01 o
   6   6  12       17.69        6.47      4.80 o
 -10   7  12      573.20      612.09     18.72 o
  -9   7  12      198.34      219.01     11.35 o
  -8   7  12      198.06      222.86      8.68 o
  -7   7  12      790.62      804.13     14.56 o
  -6   7  12      151.99      154.88      6.92 o
  -5   7  12      787.11      827.16     12.68 o
  -4   7  12      659.45      642.83     10.95 o
  -3   7  12       85.18       74.78      3.95 o
  -2   7  12      799.95      767.33     10.67 o
  -1   7  12      357.72      373.04      7.40 o
   0   7  12      451.18      444.45      7.97 o
   1   7  12      452.56      448.15      8.58 o
   2   7  12       99.18       94.17      5.28 o
   3   7  12      353.84      358.44      9.58 o
   4   7  12      105.96      101.59      6.63 o
   5   7  12      130.81      123.81      7.22 o
  -9   8  12      399.44      424.03     14.94 o
  -8   8  12      134.39      135.30      8.26 o
  -7   8  12      352.00      368.56     10.18 o
  -6   8  12       17.95       19.46      3.59 o
  -5   8  12      384.78      398.13      8.20 o
  -4   8  12       52.52       46.94      3.85 o
  -3   8  12      488.86      483.18     11.66 o
  -2   8  12      704.01      679.57     10.20 o
  -1   8  12      342.29      362.98      7.42 o
   0   8  12      343.11      341.97      7.27 o
   1   8  12      993.23      976.49     15.99 o
   2   8  12      359.82      371.27     10.01 o
   3   8  12     1544.13     1555.28     24.76 o
   4   8  12        0.59       -1.51      3.61 o
  -8   9  12      125.25      130.97      7.64 o
  -7   9  12     1065.20     1130.73     17.21 o
  -6   9  12        4.73       -0.80      2.91 o
  -5   9  12        0.93       -0.86      2.63 o
  -4   9  12        6.76        2.45      2.72 o
  -3   9  12      324.68      313.22      7.12 o
  -2   9  12      503.88      500.41     11.18 o
  -1   9  12      385.28      382.95      7.92 o
   0   9  12      228.71      227.52      6.96 o
   1   9  12      328.73      334.02     10.58 o
   2   9  12     1213.16     1240.78     24.35 o
   3   9  12     1115.13     1187.39     21.43 o
  -7  10  12      736.01      753.32     17.09 o
  -6  10  12       88.17       75.60      5.99 o
  -5  10  12       11.09        8.59      3.14 o
  -4  10  12       90.14       94.71      5.13 o
  -3  10  12      179.40      188.06      6.86 o
  -2  10  12      452.12      469.67      8.92 o
  -1  10  12       62.23       55.66      4.16 o
   0  10  12      339.70      368.90     10.74 o
   1  10  12      206.71      200.57      9.39 o
  -5  11  12        8.09        3.91      6.32 o
  -4  11  12      449.84      462.36     11.48 o
  -3  11  12       57.97       58.68      4.94 o
  -2  11  12      113.18      118.43      5.57 o
  -1  11  12       85.68       85.81      5.64 o
  -1 -10  13        1.19       -1.25      3.28 o
   0 -10  13      225.64      232.95      8.04 o
   1 -10  13      253.35      248.59      9.84 o
   2 -10  13      153.09      156.70      7.98 o
   3 -10  13       19.32        6.86      4.31 o
   4 -10  13      523.22      522.66     32.40 o
   5 -10  13      672.82      715.14     21.34 o
   6 -10  13        0.02       -2.37      3.33 o
  -3  -9  13       90.38       95.09      6.85 o
  -2  -9  13      551.60      547.52     23.27 o
  -1  -9  13       13.57        7.58      3.34 o
   0  -9  13      704.23      679.42     12.39 o
   1  -9  13      193.74      166.05      6.70 o
   2  -9  13      292.68      309.40      8.85 o
   3  -9  13        5.24        0.55      3.32 o
   4  -9  13        1.49        0.16      3.93 o
   5  -9  13       94.32       75.16      6.37 o
   6  -9  13      117.91      112.35      6.19 o
   7  -9  13      211.48      219.18      9.32 o
  -4  -8  13      703.71      711.60     14.14 o
  -3  -8  13      254.89      252.45      9.34 o
  -2  -8  13     3197.85     3229.20     34.58 o
  -1  -8  13      301.17      297.08     10.19 o
   0  -8  13     1452.29     1432.39     18.95 o
   1  -8  13      603.42      604.14     12.72 o
   2  -8  13     1307.10     1291.04     18.91 o
   3  -8  13      655.51      620.57     13.45 o
   4  -8  13      119.50      113.49      7.28 o
   5  -8  13       47.54       54.59      5.56 o
   6  -8  13       27.14       40.85      4.19 o
   7  -8  13      474.95      457.37     13.34 o
   8  -8  13      559.21      587.69     15.39 o
  -5  -7  13        2.98        6.42      4.23 o
  -4  -7  13      176.50      180.88      7.72 o
  -3  -7  13       39.00       35.21      4.65 o
  -2  -7  13     1779.76     1806.41     24.04 o
  -1  -7  13      886.41      900.32     16.57 o
   0  -7  13     1243.34     1238.84     20.94 o
   1  -7  13      638.61      622.30     10.98 o
   2  -7  13     2097.83     2109.55     26.50 o
   3  -7  13      771.34      783.68     17.08 o
   4  -7  13      464.56      420.86     11.68 o
   5  -7  13      178.36      164.50      9.19 o
   6  -7  13      363.99      376.97      8.96 o
   7  -7  13        0.45       -3.09      6.10 o
   8  -7  13     1316.21     1320.89     24.22 o
  -6  -6  13      269.64      277.80     10.53 o
  -5  -6  13        2.95        0.64      3.04 o
  -4  -6  13        6.26       -0.55      2.95 o
  -3  -6  13       21.07       14.52      3.79 o
  -2  -6  13     1051.54     1053.25     15.28 o
  -1  -6  13      841.81      838.53     12.95 o
   0  -6  13      887.03      886.16     13.27 o
   1  -6  13      123.06      122.60      5.87 o
   2  -6  13     1421.29     1403.58     19.37 o
   3  -6  13      523.42      469.46     11.18 o
   4  -6  13        1.67        2.36      3.56 o
   5  -6  13      202.50      231.74      8.60 o
   6  -6  13      577.45      541.55     10.56 o
   7  -6  13        5.86        3.18      3.84 o
   8  -6  13     1202.94     1226.59     22.91 o
   9  -6  13      164.48      186.67      9.78 o
  -7  -5  13      620.44      668.97     15.46 o
  -6  -5  13      691.81      709.05     18.25 o
  -5  -5  13        3.21       -0.12      2.82 o
  -4  -5  13      648.49      667.05     11.37 o
  -3  -5  13      278.49      301.62      9.62 o
  -2  -5  13      455.76      451.50      9.05 o
  -1  -5  13      947.74      925.05     13.48 o
   0  -5  13      671.60      662.53     12.04 o
   1  -5  13      596.28      575.94     10.98 o
   2  -5  13      135.87      130.38      6.08 o
   3  -5  13       12.70       15.91      3.49 o
   4  -5  13      117.69      129.76      6.75 o
   5  -5  13     2165.40     2127.35     25.46 o
   6  -5  13      504.13      511.16     11.81 o
   7  -5  13        0.51        1.78      3.86 o
   8  -5  13     1256.79     1302.56     23.52 o
   9  -5  13       15.89       16.93      4.80 o
  -8  -4  13        4.21        7.92      9.97 o
  -7  -4  13      332.17      348.14     12.33 o
  -6  -4  13      538.36      547.92     13.10 o
  -5  -4  13      402.38      405.56     11.78 o
  -4  -4  13     1924.98     1926.78     26.55 o
  -3  -4  13      350.52      351.39      7.29 o
  -2  -4  13      336.49      315.61      8.06 o
  -1  -4  13      282.48      294.60      9.07 o
   0  -4  13      922.76      897.51     16.10 o
   1  -4  13     1640.70     1637.36     21.08 o
   2  -4  13      398.23      358.71      7.62 o
   3  -4  13      514.55      464.74      9.56 o
   4  -4  13       49.61       47.48      3.79 o
   5  -4  13     1115.50     1081.19     15.61 o
   6  -4  13      178.57      179.37      6.70 o
   7  -4  13        7.90        6.59      3.85 o
   8  -4  13     1184.76     1174.19     21.80 o
   9  -4  13        2.57       -0.26      4.16 o
  -8  -3  13       59.36       73.35     13.20 o
  -7  -3  13       88.36       94.15      6.96 o
  -6  -3  13      166.91      159.36      7.31 o
  -5  -3  13      438.46      448.35     10.40 o
  -4  -3  13     2545.05     2550.57     31.89 o
  -3  -3  13      115.78      125.69      5.14 o
  -2  -3  13      460.58      472.37      8.86 o
  -1  -3  13     1607.85     1602.86     20.69 o
   0  -3  13     1069.54     1061.62     15.50 o
   1  -3  13     3237.64     3167.96     34.86 o
   2  -3  13      116.93      116.75      4.86 o
   3  -3  13      371.62      396.83      7.93 o
   4  -3  13       79.20       83.51      4.60 o
   5  -3  13      738.74      735.98     11.10 o
   6  -3  13      183.32      186.04      6.34 o
   7  -3  13       15.41       11.05      3.94 o
   8  -3  13     1083.09     1094.57     29.95 o
   9  -3  13        3.85        2.12      3.94 o
  -9  -2  13      915.17      914.76     38.73 o
  -8  -2  13      234.14      231.18     19.07 o
  -7  -2  13        4.84       -1.49      3.45 o
  -6  -2  13      127.01      124.99      9.06 o
  -5  -2  13        0.12        0.24      2.73 o
  -4  -2  13      743.11      737.11     15.24 o
  -3  -2  13      946.59      934.29     15.59 o
  -2  -2  13     1534.99     1551.96     18.39 o
  -1  -2  13      869.05      853.35     16.15 o
   0  -2  13     2273.45     2179.61     23.54 o
   1  -2  13     2904.45     2897.66     29.47 o
   2  -2  13        0.05        2.25      2.14 o
   3  -2  13     2791.39     2759.72     33.55 o
   4  -2  13     1232.81     1280.97     17.50 o
   5  -2  13      127.37      116.51      5.61 o
   6  -2  13      187.80      195.56      6.03 o
   7  -2  13       18.35       26.68      4.07 o
   8  -2  13     1212.01     1195.30     19.48 o
   9  -2  13       39.88       37.60      7.85 o
  -9  -1  13      650.82      699.42     32.57 o
  -8  -1  13      583.15      536.65     18.58 o
  -7  -1  13        1.22        2.71      3.39 o
  -6  -1  13      562.91      576.48     23.38 o
  -5  -1  13      693.18      660.96     14.22 o
  -4  -1  13      661.68      670.96     13.74 o
  -3  -1  13      174.13      174.41      5.96 o
  -2  -1  13     1524.32     1513.20     24.58 o
  -1  -1  13     4613.65     4534.14     54.33 o
   0  -1  13       54.40       58.25      3.99 o
   1  -1  13     3365.95     3224.99     31.82 o
   2  -1  13       56.14       56.13      3.41 o
   3  -1  13     5821.37     5657.03     48.13 o
   4  -1  13     2468.92     2481.88     22.60 o
   5  -1  13      353.71      335.46      6.39 o
   6  -1  13      839.07      849.66     11.38 o
   7  -1  13       25.12       33.58      3.97 o
   8  -1  13      680.05      649.98     13.71 o
   9  -1  13      974.34      989.94     17.97 o
  -9   0  13      329.26      378.46     23.76 o
  -8   0  13      573.53      592.06     19.45 o
  -7   0  13      216.33      219.03      9.08 o
  -6   0  13     2059.43     2013.31     33.81 o
  -5   0  13      549.50      535.61     18.31 o
  -4   0  13      459.96      415.36      8.64 o
  -3   0  13     1708.00     1714.10     19.61 o
  -2   0  13      118.08      141.25      5.83 o
  -1   0  13     2971.44     2949.84     30.02 o
   0   0  13       65.10       53.94      3.62 o
   1   0  13     2147.81     2115.92     22.47 o
   2   0  13      128.88      114.29      4.20 o
   3   0  13     3984.09     3983.80     33.57 o
   4   0  13     1585.89     1572.81     16.18 o
   5   0  13      245.45      260.47      5.77 o
   6   0  13      828.02      853.45     12.44 o
   7   0  13      126.72      131.65      6.37 o
   8   0  13      864.50      854.34     14.91 o
   9   0  13     1740.46     1811.61     42.35 o
 -10   1  13       92.33       93.59     13.79 o
  -9   1  13      313.46      332.19     20.54 o
  -8   1  13      163.30      175.16     28.90 o
  -7   1  13     1115.49     1104.50     21.83 o
  -6   1  13      873.72      910.62     19.41 o
  -5   1  13      421.43      424.20      9.58 o
  -4   1  13      112.01      118.95      5.18 o
  -3   1  13      755.15      759.21     17.69 o
  -2   1  13      105.28      119.58      5.21 o
  -1   1  13     2703.01     2749.57     28.37 o
   0   1  13      349.81      349.42      6.94 o
   1   1  13      644.94      635.74      9.00 o
   2   1  13      128.55      126.37      4.51 o
   3   1  13     1565.13     1570.75     14.69 o
   4   1  13      557.03      524.15      8.13 o
   5   1  13      323.23      334.02      6.52 o
   6   1  13      616.81      587.48     13.41 o
   7   1  13       18.72       13.80      3.59 o
   8   1  13       98.82       82.39      5.69 o
 -10   2  13       52.31       63.96     12.03 o
  -9   2  13      202.01      223.19     12.43 o
  -8   2  13      183.45      188.65     12.03 o
  -7   2  13      513.22      496.02     13.31 o
  -6   2  13     2449.32     2377.97     38.41 o
  -5   2  13       18.06       20.34      3.54 o
  -4   2  13      545.68      541.26     10.04 o
  -3   2  13     2436.18     2471.61     31.03 o
  -2   2  13        0.81        2.52      2.46 o
  -1   2  13     2149.12     2122.38     22.91 o
   0   2  13       11.11        9.08      2.42 o
   1   2  13     1572.48     1568.25     17.17 o
   2   2  13     1995.26     1979.81     19.17 o
   3   2  13       71.97       67.50      3.39 o
   4   2  13        1.48        2.29      2.15 o
   5   2  13      102.36      113.02      4.82 o
   6   2  13      257.79      252.39      6.73 o
   7   2  13      162.24      163.56      7.22 o
   8   2  13      128.89      142.63      8.84 o
 -10   3  13      176.34      202.50     24.35 o
  -9   3  13      189.20      205.53     12.22 o
  -8   3  13      848.34      816.38     23.46 o
  -7   3  13      177.47      178.76      8.59 o
  -6   3  13      131.71      136.47      7.72 o
  -5   3  13       47.36       43.93      5.52 o
  -4   3  13     2071.83     2061.99     27.09 o
  -3   3  13     2048.02     1970.46     23.69 o
  -2   3  13        0.25       -2.13      2.13 o
  -1   3  13     1799.99     1805.84     20.50 o
   0   3  13        0.64        2.40      2.28 o
   1   3  13     2496.09     2495.70     22.98 o
   2   3  13      649.89      654.56      8.72 o
   3   3  13       63.97       60.62      3.39 o
   4   3  13      458.79      457.07      7.72 o
   5   3  13        0.00       -0.34      2.50 o
   6   3  13      239.43      248.34      7.92 o
   7   3  13      484.11      472.39     10.98 o
   8   3  13       44.15       41.71      5.46 o
 -10   4  13      269.21      288.19     14.60 o
  -9   4  13      338.93      290.55     18.34 o
  -8   4  13     1398.28     1406.69     33.54 o
  -7   4  13        9.73       14.42      4.16 o
  -6   4  13      344.62      319.44      9.41 o
  -5   4  13       27.31       23.61      3.59 o
  -4   4  13      996.08      996.40     14.78 o
  -3   4  13     1145.03     1163.04     16.39 o
  -2   4  13       76.38       74.72      4.20 o
  -1   4  13     2475.89     2406.62     24.08 o
   0   4  13       51.38       46.17      3.45 o
   1   4  13     3436.67     3420.80     29.69 o
   2   4  13     2019.70     1976.09     19.45 o
   3   4  13      876.38      857.77     11.22 o
   4   4  13      205.54      215.58      6.69 o
   5   4  13       16.29       18.38      4.90 o
   6   4  13      161.01      169.91      8.18 o
   7   4  13     1144.57     1136.11     20.00 o
 -10   5  13      505.38      528.61     19.69 o
  -9   5  13      351.15      373.55     16.08 o
  -8   5  13     2771.03     2777.99     43.79 o
  -7   5  13        0.83       -2.89      3.54 o
  -6   5  13       30.78       35.04      4.34 o
  -5   5  13      148.11      158.03     10.82 o
  -4   5  13        6.37        1.65      3.11 o
  -3   5  13      574.94      555.01      9.84 o
  -2   5  13      935.67      913.44     12.38 o
  -1   5  13     1045.34     1012.68     13.25 o
   0   5  13      985.75      940.13     12.69 o
   1   5  13     2386.12     2354.46     24.04 o
   2   5  13        3.54       -0.59      2.55 o
   3   5  13     1163.59     1196.70     16.69 o
   4   5  13      808.03      792.64     15.47 o
   5   5  13       20.34       24.41      4.25 o
   6   5  13      433.88      463.86     14.00 o
  -9   6  13      202.05      190.62     13.16 o
  -8   6  13     1221.53     1216.48     23.92 o
  -7   6  13       78.32       67.01      6.32 o
  -6   6  13      469.67      496.16     12.34 o
  -5   6  13      957.59      989.90     17.95 o
  -4   6  13      290.65      283.95      8.09 o
  -3   6  13      355.90      374.55      7.75 o
  -2   6  13      417.38      427.99      8.27 o
  -1   6  13     1710.41     1707.52     19.17 o
   0   6  13     1115.42     1112.25     13.49 o
   1   6  13        0.53       -2.40      2.40 o
   2   6  13      451.24      432.76      9.11 o
   3   6  13      511.76      507.11     10.43 o
   4   6  13      774.23      776.41     15.73 o
   5   6  13       18.92       15.60      5.31 o
  -9   7  13       25.45       17.23      5.47 o
  -8   7  13      547.61      539.24     13.24 o
  -7   7  13      153.37      129.69      7.50 o
  -6   7  13      705.51      702.14     12.60 o
  -5   7  13     1139.05     1146.35     15.90 o
  -4   7  13       48.12       49.00      3.87 o
  -3   7  13      656.01      627.94      9.76 o
  -2   7  13      441.14      446.89      8.15 o
  -1   7  13      356.50      348.94      7.32 o
   0   7  13     2891.77     2872.76     28.03 o
   1   7  13       11.89       11.77      3.03 o
   2   7  13      588.76      590.63     11.55 o
   3   7  13       60.41       54.45      5.67 o
   4   7  13      472.04      480.02     13.17 o
   5   7  13        9.28        7.80      7.15 o
  -8   8  13       35.49       34.02      7.07 o
  -7   8  13      165.25      162.09      6.88 o
  -6   8  13      248.07      251.32      7.95 o
  -5   8  13      168.07      173.61      6.19 o
  -4   8  13        3.95       -0.39      2.62 o
  -3   8  13      434.23      450.37      8.45 o
  -2   8  13      112.08      113.66      4.92 o
  -1   8  13     2020.76     2037.18     21.16 o
   0   8  13      552.66      542.68     10.01 o
   1   8  13       11.92        3.01      3.55 o
   2   8  13     1300.10     1312.57     20.52 o
   3   8  13        0.31        0.65      4.18 o
  -7   9  13       60.80       62.73      5.12 o
  -6   9  13      157.75      152.24      6.55 o
  -5   9  13      104.34      102.53      5.27 o
  -4   9  13        4.64       -0.68      2.78 o
  -3   9  13      874.42      891.36     13.30 o
  -2   9  13       86.90       88.59      4.71 o
  -1   9  13      860.54      861.28     12.39 o
   0   9  13      200.65      195.41      6.91 o
   1   9  13      405.01      420.33     11.98 o
   2   9  13     1840.68     1871.46     26.57 o
  -6  10  13      188.88      182.75     11.06 o
  -5  10  13      146.32      154.10      6.38 o
  -4  10  13       63.85       64.13      4.64 o
  -3  10  13      160.27      151.45      7.48 o
  -2  10  13      540.17      554.82      9.99 o
  -1  10  13      288.63      290.42      7.91 o
   0  10  13       47.89       46.94      5.01 o
   2 -10  14        3.10       -1.29      3.48 o
   3 -10  14      170.41      150.34      8.27 o
  -1  -9  14      783.63      775.02     13.71 o
   0  -9  14      695.57      736.13     13.26 o
   1  -9  14        6.55       -1.48      3.28 o
   2  -9  14       86.15       98.99      6.08 o
   3  -9  14       87.89       86.62      6.39 o
   4  -9  14      145.57      131.31      8.44 o
   5  -9  14       33.86       26.37      5.29 o
   6  -9  14        1.20        0.92      3.41 o
  -3  -8  14      959.58      951.83     18.42 o
  -2  -8  14      115.78      107.03      6.93 o
  -1  -8  14      906.91      945.64     16.09 o
   0  -8  14     1406.47     1419.05     23.44 o
   1  -8  14      193.53      198.46      7.09 o
   2  -8  14      197.25      166.88      8.07 o
   3  -8  14        0.46       -2.54      3.49 o
   4  -8  14      179.11      173.71      8.87 o
   5  -8  14       11.00       11.81      4.42 o
   6  -8  14       22.49       26.99      5.16 o
   7  -8  14      139.64      136.02      8.81 o
  -4  -7  14       37.81       25.75      4.30 o
  -3  -7  14      849.58      851.72     16.86 o
  -2  -7  14      723.87      740.06     12.83 o
  -1  -7  14      848.47      882.08     14.02 o
   0  -7  14     1209.20     1191.39     17.99 o
   1  -7  14      130.03      117.41      6.23 o
   2  -7  14     1425.94     1463.46     22.88 o
   3  -7  14      364.36      366.37     10.54 o
   4  -7  14      132.81      120.68      7.43 o
   5  -7  14      502.49      476.27     12.65 o
   6  -7  14       23.75       28.22      3.88 o
   7  -7  14     1687.20     1665.54     28.41 o
   8  -7  14      173.07      171.03     10.04 o
  -5  -6  14       29.32       26.06      4.03 o
  -4  -6  14      295.97      301.74      8.14 o
  -3  -6  14      732.62      709.02     14.80 o
  -2  -6  14      405.83      417.76      9.69 o
  -1  -6  14        5.05        2.49      2.92 o
   0  -6  14      533.05      551.77     12.92 o
   1  -6  14      385.97      383.57      9.36 o
   2  -6  14     1147.09     1095.27     18.56 o
   3  -6  14     1097.00     1035.91     23.15 o
   4  -6  14        0.68        2.13      3.49 o
   5  -6  14      610.31      635.03     17.53 o
   6  -6  14       33.71       39.43      4.41 o
   7  -6  14     2082.28     2082.25     38.16 o
   8  -6  14     1587.03     1670.24     28.62 o
  -6  -5  14      363.05      373.48     13.04 o
  -5  -5  14      157.12      163.78      6.96 o
  -4  -5  14      346.58      334.90      8.29 o
  -3  -5  14      277.41      263.13      7.43 o
  -2  -5  14      687.73      704.46     12.84 o
  -1  -5  14       52.61       37.80      4.06 o
   0  -5  14      468.03      448.35     10.01 o
   1  -5  14      150.60      137.58      6.19 o
   2  -5  14     1143.91     1113.21     15.14 o
   3  -5  14        9.63        9.30      3.50 o
   4  -5  14       74.04       72.76      5.81 o
   5  -5  14      188.92      179.52      6.73 o
   6  -5  14       46.09       45.21      4.70 o
   7  -5  14     1440.07     1461.89     25.52 o
   8  -5  14     1013.12     1042.59     21.03 o
  -7  -4  14      591.96      599.77     31.54 o
  -6  -4  14       29.92       31.48      4.66 o
  -5  -4  14       60.66       46.99      6.02 o
  -4  -4  14     1276.03     1267.61     20.32 o
  -3  -4  14       52.96       59.32      4.21 o
  -2  -4  14     1346.01     1380.39     17.73 o
  -1  -4  14       90.05       80.90      5.00 o
   0  -4  14     1901.81     1877.43     23.90 o
   1  -4  14        9.95        6.40      2.94 o
   2  -4  14     1025.37     1007.99     13.98 o
   3  -4  14        1.76        1.71      2.50 o
   4  -4  14       46.63       41.64      4.83 o
   5  -4  14      252.24      246.59      7.35 o
   6  -4  14      139.76      149.99      6.65 o
   7  -4  14      330.44      297.87     10.65 o
   8  -4  14      619.85      607.46     15.36 o
  -8  -3  14       31.80       14.67     10.27 o
  -7  -3  14       18.88       14.91      4.90 o
  -6  -3  14        3.56        2.72      3.32 o
  -5  -3  14      427.15      434.06     13.51 o
  -4  -3  14     1750.76     1660.06     26.83 o
  -3  -3  14      267.41      258.94      6.95 o
  -2  -3  14     1930.89     1880.10     21.76 o
  -1  -3  14        4.84        4.49      2.62 o
   0  -3  14     3748.89     3756.98     42.37 o
   1  -3  14      708.11      681.22     12.04 o
   2  -3  14      198.74      198.98      5.62 o
   3  -3  14      109.53       97.57      4.76 o
   4  -3  14       52.19       50.78      4.03 o
   5  -3  14      779.92      739.61     12.30 o
   6  -3  14     1010.09      990.44     16.38 o
   7  -3  14       22.46       26.79      4.83 o
   8  -3  14        0.37       -1.66      3.95 o
   9  -3  14      509.14      561.01     17.19 o
  -8  -2  14      100.88       80.68     13.50 o
  -7  -2  14       41.55       49.36     15.72 o
  -6  -2  14       13.61        8.21      3.99 o
  -5  -2  14      398.58      403.33     10.10 o
  -4  -2  14     1205.38     1192.34     16.99 o
  -3  -2  14       11.90       11.64      2.94 o
  -2  -2  14     1181.50     1165.39     18.20 o
  -1  -2  14      330.90      338.99      9.09 o
   0  -2  14     4472.91     4376.21     42.21 o
   1  -2  14      733.78      707.96     10.39 o
   2  -2  14      203.72      203.66      5.96 o
   3  -2  14      736.61      765.13     10.85 o
   4  -2  14        6.78        4.98      2.57 o
   5  -2  14     1604.42     1663.37     18.14 o
   6  -2  14      746.28      745.13     10.75 o
   7  -2  14        3.41        3.05      3.37 o
   8  -2  14      413.32      390.96     13.52 o
  -8  -1  14       58.34       56.67     20.10 o
  -7  -1  14       19.90       23.54      8.90 o
  -6  -1  14      243.39      243.46     10.29 o
  -5  -1  14       90.37       96.79      6.44 o
  -4  -1  14     2045.86     2019.63     24.53 o
  -3  -1  14      192.39      183.57      7.05 o
  -2  -1  14     1530.30     1533.46     20.04 o
  -1  -1  14      343.68      327.44      8.17 o
   0  -1  14     3661.00     3574.35     38.38 o
   1  -1  14       43.25       42.55      3.46 o
   2  -1  14      737.64      694.74     10.22 o
   3  -1  14     1836.47     1829.49     20.81 o
   4  -1  14       44.28       48.81      3.46 o
   5  -1  14     1396.65     1363.72     16.40 o
   6  -1  14      893.18      894.28     14.05 o
   7  -1  14      197.38      208.18      8.64 o
   8  -1  14      949.21      967.05     17.76 o
  -9   0  14      476.57      488.19     27.28 o
  -8   0  14        5.20        5.95      4.99 o
  -7   0  14      329.16      329.11     11.37 o
  -6   0  14     2345.92     2295.04     38.13 o
  -5   0  14       49.67       53.47      5.22 o
  -4   0  14     3143.07     3238.22     38.68 o
  -3   0  14       85.18       87.69      4.58 o
  -2   0  14     2719.38     2652.18     28.01 o
  -1   0  14      234.04      225.46      6.44 o
   0   0  14     1939.56     1908.23     20.16 o
   1   0  14        2.23        4.14      2.30 o
   2   0  14      362.27      346.17      6.74 o
   3   0  14     1221.14     1162.74     13.44 o
   4   0  14       19.58       16.77      2.57 o
   5   0  14      564.90      569.68      8.83 o
   6   0  14      225.08      206.26      6.50 o
   7   0  14      715.61      727.82     13.61 o
   8   0  14     3633.63     3711.20     41.57 o
  -9   1  14       62.07       63.80      8.56 o
  -8   1  14      168.92      186.64     31.10 o
  -7   1  14      456.87      456.15     13.40 o
  -6   1  14     1139.23     1117.04     22.77 o
  -5   1  14        3.46        3.94      3.44 o
  -4   1  14     2671.97     2669.25     30.28 o
  -3   1  14      112.70      106.65      5.18 o
  -2   1  14     2947.47     2950.89     32.83 o
  -1   1  14     2613.35     2547.20     29.19 o
   0   1  14      143.84      141.44      5.13 o
   1   1  14      276.31      263.47      5.97 o
   2   1  14      102.05       96.07      3.78 o
   3   1  14      613.69      594.40      8.14 o
   4   1  14      412.64      416.13      7.41 o
   5   1  14       14.64       18.71      2.95 o
   6   1  14      214.89      221.73      6.58 o
   7   1  14       94.19       91.71      5.92 o
   8   1  14     1820.47     1861.58     25.24 o
  -9   2  14       14.21       19.23     10.86 o
  -8   2  14      311.71      294.25     30.66 o
  -7   2  14      790.42      765.69     17.74 o
  -6   2  14      576.51      555.76     14.86 o
  -5   2  14      586.45      582.37     17.69 o
  -4   2  14     1354.94     1380.27     19.26 o
  -3   2  14      213.29      191.57      6.42 o
  -2   2  14     3749.75     3725.91     39.86 o
  -1   2  14     2247.36     2202.19     27.05 o
   0   2  14      782.87      782.93     11.14 o
   1   2  14      641.61      597.32      9.58 o
   2   2  14       43.32       43.51      3.18 o
   3   2  14      329.69      310.03      6.21 o
   4   2  14        0.39        1.91      2.19 o
   5   2  14       14.86       17.88      4.06 o
   6   2  14       56.68       54.07      4.80 o
   7   2  14       10.24        8.44      3.79 o
  -9   3  14      284.08      295.71     17.60 o
  -8   3  14      195.37      186.72      9.20 o
  -7   3  14      748.02      720.31     17.24 o
  -6   3  14      396.69      426.28     13.05 o
  -5   3  14      747.26      702.47     13.32 o
  -4   3  14      616.79      605.92     19.28 o
  -3   3  14        0.24       -0.75      2.56 o
  -2   3  14     1737.19     1715.03     20.12 o
  -1   3  14     1856.33     1822.00     21.07 o
   0   3  14     1416.24     1401.67     16.42 o
   1   3  14     2167.90     2126.53     20.68 o
   2   3  14      305.80      316.26      6.55 o
   3   3  14      687.25      691.83      9.48 o
   4   3  14       38.90       35.76      3.46 o
   5   3  14       58.18       60.64      4.37 o
   6   3  14      987.50     1018.49     16.63 o
   7   3  14       62.32       53.85      5.25 o
  -9   4  14      785.05      748.69     23.62 o
  -8   4  14     1157.44     1135.76     22.80 o
  -7   4  14       68.60       68.06      6.33 o
  -6   4  14      481.47      445.88     13.50 o
  -5   4  14        6.97       10.29      3.19 o
  -4   4  14      398.75      434.05     10.40 o
  -3   4  14      384.00      398.77      8.44 o
  -2   4  14     1102.95     1074.41     14.77 o
  -1   4  14      358.46      371.41      7.71 o
   0   4  14     3066.31     3010.09     29.23 o
   1   4  14     1841.09     1810.54     18.51 o
   2   4  14      139.99      125.36      5.40 o
   3   4  14      387.94      369.16      7.39 o
   4   4  14        0.44       -0.13      2.78 o
   5   4  14      631.02      633.67     12.33 o
   6   4  14     2382.38     2382.22     37.58 o
  -9   5  14     1024.57     1079.30     29.82 o
  -8   5  14     1375.92     1385.50     26.49 o
  -7   5  14        4.88        4.79      3.99 o
  -6   5  14     1572.94     1584.43     28.75 o
  -5   5  14       83.33       77.87      7.11 o
  -4   5  14     1710.38     1652.39     21.58 o
  -3   5  14     2440.26     2357.24     29.32 o
  -2   5  14      194.11      193.43      6.04 o
  -1   5  14      114.16      104.98      4.93 o
   0   5  14      425.35      431.24      8.46 o
   1   5  14     1220.78     1171.88     15.01 o
   2   5  14        8.04        5.13      2.91 o
   3   5  14      651.78      628.10     12.58 o
   4   5  14       42.22       50.59      5.19 o
   5   5  14      287.39      312.00     10.06 o
   6   5  14     1170.86     1236.79     29.05 o
  -9   6  14      650.03      706.18     23.53 o
  -8   6  14      528.99      532.13     14.87 o
  -7   6  14        3.99        8.37      4.26 o
  -6   6  14     1029.46     1009.49     19.11 o
  -5   6  14      222.17      210.66      7.31 o
  -4   6  14      867.52      883.90     14.60 o
  -3   6  14     2384.15     2327.83     24.38 o
  -2   6  14      380.33      387.58      8.17 o
  -1   6  14     1477.39     1435.73     17.40 o
   0   6  14      268.96      274.13      6.65 o
   1   6  14      603.01      612.28     10.42 o
   2   6  14       36.11       32.27      3.67 o
   3   6  14      660.05      640.37     14.28 o
   4   6  14        8.86        3.57      3.86 o
   5   6  14       40.18       32.03      4.96 o
  -8   7  14       11.02       13.85      4.68 o
  -7   7  14        5.25        4.13      3.93 o
  -6   7  14      220.20      233.10      7.72 o
  -5   7  14      330.63      338.62      8.41 o
  -4   7  14      810.48      795.24     12.23 o
  -3   7  14     1850.60     1815.79     19.48 o
  -2   7  14      972.44      985.07     13.04 o
  -1   7  14     2199.75     2248.20     22.77 o
   0   7  14       19.38       18.85      3.10 o
   1   7  14      802.84      794.25     13.21 o
   2   7  14       93.90       88.03      5.64 o
   3   7  14      822.58      826.36     16.97 o
   4   7  14      390.20      408.43     12.00 o
  -7   8  14        0.07       -3.43      3.43 o
  -6   8  14      142.91      145.27      6.88 o
  -5   8  14      449.43      478.51      9.58 o
  -4   8  14        1.19       -2.70      2.70 o
  -3   8  14       85.72       92.93      4.93 o
  -2   8  14      645.18      661.13     10.68 o
  -1   8  14     1618.09     1623.11     19.99 o
   0   8  14       51.92       59.09      4.47 o
   1   8  14      362.94      367.01      9.20 o
   2   8  14       28.07       22.50      4.62 o
  -6   9  14      178.23      193.96      7.51 o
  -5   9  14      280.47      285.72      7.92 o
  -4   9  14       47.40       49.33      4.23 o
  -3   9  14       33.95       26.81      3.75 o
  -2   9  14      599.19      619.27     16.56 o
  -1   9  14      485.76      500.43     10.15 o
   0   9  14       50.19       51.12      4.67 o
   1   9  14      769.58      774.06     18.75 o
   1  -9  15       34.71       29.45      5.03 o
   2  -9  15        4.89        0.66      3.90 o
   3  -9  15       19.15        8.72      4.48 o
   4  -9  15      450.10      463.84     28.75 o
  -2  -8  15      902.08      916.08     19.85 o
  -1  -8  15      782.35      813.05     18.75 o
   0  -8  15      243.14      236.06      7.88 o
   1  -8  15      114.28       99.77      6.84 o
   2  -8  15       38.17       32.81      6.39 o
   3  -8  15       53.25       45.51      5.34 o
   4  -8  15      977.50      988.38     20.32 o
   5  -8  15      700.72      704.53     19.14 o
  -3  -7  15        0.64        9.16      4.06 o
  -2  -7  15      974.59      986.38     16.90 o
  -1  -7  15      792.39      813.98     14.95 o
   0  -7  15       10.10        9.11      3.48 o
   1  -7  15      626.88      632.56     12.80 o
   2  -7  15      218.82      219.10      8.63 o
   3  -7  15       54.51       35.09      4.84 o
   4  -7  15     1178.85     1152.10     21.92 o
   5  -7  15      241.89      232.52     10.76 o
   6  -7  15      633.75      667.72     15.58 o
  -4  -6  15       12.65       11.65      3.91 o
  -3  -6  15      140.50      146.95      7.04 o
  -2  -6  15       33.97       29.99      5.02 o
  -1  -6  15       30.84       29.01      4.09 o
   0  -6  15        3.45        4.38      3.19 o
   1  -6  15     1191.72     1217.58     18.60 o
   2  -6  15      753.15      748.48     15.15 o
   3  -6  15      202.71      198.43      9.91 o
   4  -6  15     1400.11     1431.78     24.79 o
   5  -6  15      163.38      156.23      7.42 o
   6  -6  15     1164.78     1158.56     19.27 o
   7  -6  15     1822.30     1797.94     30.14 o
  -5  -5  15      968.09      966.46     26.85 o
  -4  -5  15      144.68      153.47      7.97 o
  -3  -5  15      552.34      589.13     13.34 o
  -2  -5  15      410.81      399.21      9.83 o
  -1  -5  15        5.78       10.97      3.35 o
   0  -5  15        0.79       -2.10      2.80 o
   1  -5  15      426.97      410.90      9.84 o
   2  -5  15      122.23      110.45      6.49 o
   3  -5  15        0.77        1.59      3.33 o
   4  -5  15      176.84      146.51     14.05 o
   5  -5  15       30.39       36.41      4.06 o
   6  -5  15      890.13      908.41     16.35 o
   7  -5  15     1951.24     2002.73     32.30 o
  -6  -4  15      221.47      237.20      9.39 o
  -5  -4  15      671.26      672.44     17.94 o
  -4  -4  15      544.01      550.65     17.91 o
  -3  -4  15     2539.66     2527.46     48.85 o
  -2  -4  15      695.07      698.56     15.47 o
  -1  -4  15      413.67      401.78     13.05 o
   0  -4  15        1.77        1.25      3.56 o
   1  -4  15      153.72      156.75      6.59 o
   2  -4  15      330.30      315.31      7.73 o
   3  -4  15      100.56      112.95      5.22 o
   4  -4  15       51.04       53.42      5.37 o
   5  -4  15       54.72       62.21      5.10 o
   6  -4  15      676.33      715.41     13.97 o
   7  -4  15      888.08      860.24     18.81 o
   8  -4  15      162.31      165.94      9.39 o
  -7  -3  15      149.28      144.93      9.07 o
  -6  -3  15       22.43       21.68      5.00 o
  -5  -3  15      808.67      814.83     16.95 o
  -4  -3  15      601.14      586.79     14.52 o
  -3  -3  15     2599.43     2574.28     36.30 o
  -2  -3  15      156.23      144.06      5.90 o
  -1  -3  15     2287.58     2237.98     25.25 o
   0  -3  15      693.92      687.07     11.49 o
   1  -3  15      267.23      252.30      6.92 o
   2  -3  15      520.77      527.38      9.77 o
   3  -3  15      417.64      396.02      8.96 o
   4  -3  15      775.46      746.96     16.44 o
   5  -3  15      503.58      482.52     10.25 o
   6  -3  15        0.32       -1.49      3.04 o
   7  -3  15      426.79      436.86     15.67 o
   8  -3  15       84.23       73.71      6.93 o
  -7  -2  15      229.14      248.21     10.66 o
  -6  -2  15        0.87        1.43      4.23 o
  -5  -2  15      959.06      939.88     16.74 o
  -4  -2  15        0.02        1.65      3.23 o
  -3  -2  15     1270.98     1277.68     19.42 o
  -2  -2  15       36.27       42.42      3.98 o
  -1  -2  15     3070.96     3023.18     49.00 o
   0  -2  15      927.51      912.00     14.60 o
   1  -2  15       16.14       20.94      3.31 o
   2  -2  15      877.57      825.14     12.51 o
   3  -2  15      128.99      124.83      5.36 o
   4  -2  15      775.92      759.55     11.92 o
   5  -2  15     1620.90     1576.79     17.91 o
   6  -2  15        2.42        2.87      2.57 o
   7  -2  15      604.71      577.00     14.91 o
   8  -2  15        7.41        6.50      5.08 o
  -8  -1  15       70.47       90.79     20.98 o
  -7  -1  15      162.78      155.61      8.91 o
  -6  -1  15        0.60       -3.89      4.89 o
  -5  -1  15     1650.78     1664.25     27.65 o
  -4  -1  15      606.77      587.46     11.31 o
  -3  -1  15      184.87      171.60      6.18 o
  -2  -1  15       21.61       14.87      3.07 o
  -1  -1  15     1175.67     1205.42     17.40 o
   0  -1  15      444.59      437.72     10.20 o
   1  -1  15      169.63      150.55      5.39 o
   2  -1  15       36.34       42.42      4.92 o
   3  -1  15       62.42       60.60      4.12 o
   4  -1  15      856.68      859.69     15.01 o
   5  -1  15     2102.62     2042.08     21.52 o
   6  -1  15       46.71       40.90      3.79 o
   7  -1  15      497.50      502.74     12.49 o
   8  -1  15       49.55       45.08      5.30 o
  -8   0  15      115.60      103.81     10.11 o
  -7   0  15      447.89      454.50     13.97 o
  -6   0  15      137.67      144.52      9.85 o
  -5   0  15     2631.41     2641.42     38.11 o
  -4   0  15      983.53      919.48     15.94 o
  -3   0  15     1456.39     1460.21     19.76 o
  -2   0  15      531.21      521.45      9.84 o
  -1   0  15      998.90      953.85     13.88 o
   0   0  15      450.74      424.00      8.16 o
   1   0  15      102.08       86.25      4.12 o
   2   0  15       97.46       87.74      4.42 o
   3   0  15        2.74        8.45      2.48 o
   4   0  15      332.77      315.72      7.12 o
   5   0  15     1022.94      999.07     14.30 o
   6   0  15      273.17      267.73     10.99 o
   7   0  15     1315.06     1291.38     21.41 o
  -8   1  15       59.85       53.45      7.85 o
  -7   1  15     1020.69     1026.62     22.06 o
  -6   1  15        2.80        7.41      4.28 o
  -5   1  15     3155.99     3191.62     44.26 o
  -4   1  15      490.39      466.19     10.88 o
  -3   1  15     1131.68     1133.51     17.41 o
  -2   1  15     2614.67     2549.05     29.77 o
  -1   1  15       22.20       25.14      3.29 o
   0   1  15     1143.97     1078.40     14.84 o
   1   1  15      151.35      137.78      5.02 o
   2   1  15      596.43      582.02      8.69 o
   3   1  15      638.80      641.79      8.76 o
   4   1  15       13.17       16.24      2.69 o
   5   1  15      846.95      849.14     12.33 o
   6   1  15      217.61      216.31      8.18 o
   7   1  15     1635.49     1697.38     23.67 o
  -8   2  15        0.34        0.26      5.14 o
  -7   2  15      676.53      666.38     16.96 o
  -6   2  15       16.18       12.14      4.66 o
  -5   2  15       80.37       88.78      5.76 o
  -4   2  15       54.04       52.31      4.65 o
  -3   2  15     1107.33     1099.21     16.40 o
  -2   2  15     3121.73     3079.07     43.01 o
  -1   2  15       43.63       43.31      4.17 o
   0   2  15     1178.28     1138.08     15.43 o
   1   2  15      233.95      224.14      6.31 o
   2   2  15      234.22      225.11      5.57 o
   3   2  15      677.34      665.10      9.44 o
   4   2  15      474.55      472.34      8.30 o
   5   2  15      262.99      252.06      6.85 o
   6   2  15        4.40        6.38      3.64 o
   7   2  15     1422.91     1443.22     21.44 o
  -8   3  15      126.63      137.53     14.37 o
  -7   3  15      539.90      538.56     15.29 o
  -6   3  15     1254.57     1245.69     25.39 o
  -5   3  15      439.51      437.45     10.69 o
  -4   3  15       87.10      103.47      6.84 o
  -3   3  15      729.75      742.39     13.01 o
  -2   3  15     1974.66     1932.30     22.43 o
  -1   3  15      127.89      125.23      5.24 o
   0   3  15      993.12      988.80     14.38 o
   1   3  15       10.35        5.20      3.08 o
   2   3  15     1014.92     1003.70     13.64 o
   3   3  15     1400.66     1339.73     15.52 o
   4   3  15      264.42      262.75      7.60 o
   5   3  15      432.32      425.29     10.10 o
   6   3  15        0.58       -3.77      3.77 o
  -8   4  15       59.03       47.53      5.86 o
  -7   4  15     1288.08     1278.33     25.79 o
  -6   4  15     1425.42     1309.02     26.38 o
  -5   4  15      188.18      202.47     10.47 o
  -4   4  15      595.31      612.39     12.94 o
  -3   4  15       41.85       52.07      4.11 o
  -2   4  15     1210.14     1196.69     16.30 o
  -1   4  15       75.66       80.47      4.45 o
   0   4  15     1293.87     1285.27     16.06 o
   1   4  15       77.34       70.19      5.14 o
   2   4  15      824.12      797.61     12.24 o
   3   4  15      729.30      750.15     12.58 o
   4   4  15      169.46      154.56      7.23 o
   5   4  15     1278.27     1286.15     21.56 o
  -8   5  15       10.55        9.09      4.49 o
  -7   5  15      219.65      238.09     11.31 o
  -6   5  15     1358.73     1331.97     27.01 o
  -5   5  15      796.47      773.38     14.93 o
  -4   5  15     1800.33     1781.90     23.28 o
  -3   5  15       80.80       72.03      4.67 o
  -2   5  15      584.10      557.58      9.90 o
  -1   5  15        2.61       -1.53      2.52 o
   0   5  15     1165.12     1127.17     14.96 o
   1   5  15       77.68       74.01      4.79 o
   2   5  15      247.24      243.66      7.09 o
   3   5  15      436.11      414.48     10.44 o
   4   5  15       69.62       71.97      6.07 o
   5   5  15      989.12     1043.32     21.97 o
  -8   6  15       97.57       87.34      7.34 o
  -7   6  15      179.99      195.24     10.43 o
  -6   6  15      473.66      469.95     16.64 o
  -5   6  15      773.85      802.34     14.23 o
  -4   6  15     1808.70     1812.48     23.86 o
  -3   6  15       61.14       59.83      4.22 o
  -2   6  15      716.05      693.10     11.34 o
  -1   6  15        3.03        3.26      3.45 o
   0   6  15      424.06      427.55      8.59 o
   1   6  15      200.63      195.13      8.59 o
   2   6  15       36.60       31.10      3.86 o
   3   6  15       12.15        3.50      3.61 o
   4   6  15      243.62      259.56     10.07 o
  -7   7  15       58.07       69.94      5.83 o
  -6   7  15      243.00      276.19     12.81 o
  -5   7  15      778.93      793.86     13.40 o
  -4   7  15     1766.45     1773.52     20.82 o
  -3   7  15       25.37       23.81      3.70 o
  -2   7  15     1460.01     1503.83     17.52 o
  -1   7  15        9.46        6.58      2.98 o
   0   7  15     1617.03     1613.48     22.18 o
   1   7  15      129.36      127.05      6.23 o
   2   7  15        6.23       -0.61      3.75 o
  -6   8  15      575.74      610.91     12.69 o
  -5   8  15      133.13      131.13      6.07 o
  -4   8  15     1029.25     1053.87     15.17 o
  -3   8  15        3.03        1.82      3.02 o
  -2   8  15     2888.09     2891.14     28.30 o
  -1   8  15        5.30        4.79      3.12 o
   0   8  15      223.50      225.20      8.09 o
   1   8  15      442.53      442.89     11.46 o
  -4   9  15      169.05      142.67     12.90 o
  -3   9  15        0.13        2.97      3.22 o
  -2   9  15     1026.04     1063.87     15.54 o
   0  -8  16      268.76      259.98     15.65 o
   1  -8  16      557.33      534.94     18.20 o
   2  -8  16       20.77       14.99      5.11 o
   3  -8  16     1533.84     1612.94     25.81 o
  -2  -7  16      407.68      419.09     13.81 o
  -1  -7  16       97.49      107.82      7.37 o
   0  -7  16       31.26       34.70      4.55 o
   1  -7  16      322.75      338.55     12.14 o
   2  -7  16      152.95      150.39      8.03 o
   3  -7  16     1627.38     1588.57     29.32 o
   4  -7  16      433.74      445.54     13.18 o
   5  -7  16        1.10        2.20      3.95 o
  -3  -6  16        8.94        7.03      4.19 o
  -2  -6  16      254.39      249.99      9.78 o
  -1  -6  16      272.65      268.49      8.67 o
   0  -6  16      130.72      123.68      6.52 o
   1  -6  16       33.08       26.82      4.62 o
   2  -6  16      298.12      293.72      9.79 o
   3  -6  16     1551.72     1550.81     24.40 o
   4  -6  16      485.99      523.76     14.08 o
   5  -6  16      437.33      444.94     13.45 o
   6  -6  16     1171.72     1170.77     19.80 o
  -4  -5  16     1558.50     1599.05     32.21 o
  -3  -5  16       66.57       65.28      5.83 o
  -2  -5  16      811.09      795.77     23.13 o
  -1  -5  16      340.02      347.32      9.49 o
   0  -5  16       32.88       36.46      4.25 o
   1  -5  16      218.31      201.18      7.70 o
   2  -5  16       39.55       48.22      5.17 o
   3  -5  16      442.29      429.76     12.12 o
   4  -5  16      297.20      293.46     10.40 o
   5  -5  16      785.21      773.04     18.77 o
   6  -5  16     1659.79     1669.82     24.83 o
  -5  -4  16       25.25       20.63      4.88 o
  -4  -4  16     3645.88     3560.47     49.84 o
  -3  -4  16      189.68      200.40     10.16 o
  -2  -4  16      414.41      414.95      9.33 o
  -1  -4  16      557.52      547.70     10.69 o
   0  -4  16       31.38       30.33      3.64 o
   1  -4  16      694.87      702.16     12.06 o
   2  -4  16      823.11      819.79     13.02 o
   3  -4  16        1.12        1.90      3.36 o
   4  -4  16      117.30      123.05      7.50 o
   5  -4  16      544.51      539.89     12.46 o
   6  -4  16     1293.61     1230.09     20.06 o
   7  -4  16        3.12        6.82      4.70 o
  -6  -3  16      331.19      355.34     14.60 o
  -5  -3  16        7.59        6.88      4.02 o
  -4  -3  16     2099.98     2079.94     32.91 o
  -3  -3  16      549.50      583.42     12.91 o
  -2  -3  16      556.20      595.02     11.87 o
  -1  -3  16      461.70      453.20     10.23 o
   0  -3  16       33.18       30.68      3.57 o
   1  -3  16     1531.57     1445.37     17.32 o
   2  -3  16     1016.19     1043.17     13.95 o
   3  -3  16       36.14       39.92      3.56 o
   4  -3  16      603.72      593.87     11.55 o
   5  -3  16       13.78        7.34      3.36 o
   6  -3  16     1231.73     1262.72     18.34 o
   7  -3  16       80.28       78.84     12.49 o
  -6  -2  16       53.55       55.27      6.64 o
  -5  -2  16       87.49       77.28      7.32 o
  -4  -2  16     1459.16     1481.20     22.95 o
  -3  -2  16      637.21      639.69     11.35 o
  -2  -2  16      150.80      147.49      6.54 o
  -1  -2  16      781.44      770.52     14.65 o
   0  -2  16       81.53       80.46      5.08 o
   1  -2  16      777.56      774.88     12.44 o
   2  -2  16      963.07      919.23     13.75 o
   3  -2  16       51.87       51.46      4.40 o
   4  -2  16     1274.21     1225.84     15.40 o
   5  -2  16      348.44      360.90      7.91 o
   6  -2  16      955.24      904.32     16.90 o
   7  -2  16      315.67      306.02     11.47 o
  -7  -1  16      338.72      355.93     12.86 o
  -6  -1  16      531.42      559.14     23.66 o
  -5  -1  16      528.60      501.28     13.58 o
  -4  -1  16      254.52      233.17     10.08 o
  -3  -1  16      217.55      218.85      6.81 o
  -2  -1  16       15.59       17.32      3.06 o
  -1  -1  16      452.31      438.88      9.28 o
   0  -1  16       61.29       53.65      4.09 o
   1  -1  16       11.73       13.10      2.88 o
   2  -1  16      308.97      283.22      7.65 o
   3  -1  16       44.38       51.70      3.83 o
   4  -1  16     2202.76     2183.11     22.90 o
   5  -1  16      971.85     1014.24     13.74 o
   6  -1  16     1303.09     1296.17     19.41 o
   7  -1  16      179.36      183.39      8.94 o
  -7   0  16       25.00       19.19      5.17 o
  -6   0  16     1084.14     1068.38     23.54 o
  -5   0  16      360.48      367.72     11.71 o
  -4   0  16       64.05       73.46      5.48 o
  -3   0  16       17.51       19.42      3.49 o
  -2   0  16        3.11        0.47      2.61 o
  -1   0  16      741.99      742.74     12.32 o
   0   0  16      115.12      110.03      4.97 o
   1   0  16      253.98      239.25      6.17 o
   2   0  16        2.66       -2.41      2.41 o
   3   0  16        0.33        0.77      2.39 o
   4   0  16     1258.58     1284.51     15.88 o
   5   0  16      162.86      145.84      5.72 o
   6   0  16      700.00      717.84     15.15 o
  -7   1  16       20.52       20.95      5.43 o
  -6   1  16     1590.75     1617.09     30.81 o
  -5   1  16     1880.07     1842.53     29.79 o
  -4   1  16      226.22      237.04      8.35 o
  -3   1  16      425.74      452.20     10.10 o
  -2   1  16       51.26       59.68      4.92 o
  -1   1  16     1662.57     1641.56     22.78 o
   0   1  16       43.40       43.48      3.67 o
   1   1  16      119.12      109.76      5.05 o
   2   1  16      107.38      104.18      4.93 o
   3   1  16       49.17       44.04      3.50 o
   4   1  16      474.34      484.99      9.11 o
   5   1  16      127.54      113.54      5.68 o
   6   1  16     1294.52     1307.13     29.38 o
  -7   2  16      699.94      652.69     23.08 o
  -6   2  16      887.64      846.60     20.46 o
  -5   2  16     1936.57     1936.39     30.85 o
  -4   2  16      224.91      236.68      8.35 o
  -3   2  16     1196.57     1226.37     18.11 o
  -2   2  16        0.20       -2.13      2.62 o
  -1   2  16     1110.09     1086.72     15.41 o
   0   2  16      178.83      184.60      7.86 o
   1   2  16        2.56       -0.25      2.48 o
   2   2  16      851.77      874.81     13.18 o
   3   2  16      795.87      814.31     11.42 o
   4   2  16      946.74      930.82     12.49 o
   5   2  16      329.89      332.64      7.95 o
   6   2  16      532.56      551.10     12.39 o
  -7   3  16      956.13      951.56     26.87 o
  -6   3  16       62.05       72.83      7.16 o
  -5   3  16     1052.96     1035.77     17.96 o
  -4   3  16      398.73      415.52     10.74 o
  -3   3  16     1108.30     1148.52     16.12 o
  -2   3  16        1.87        2.60      2.88 o
  -1   3  16      472.34      445.72      8.82 o
   0   3  16        3.04       -0.39      2.54 o
   1   3  16      403.15      391.40      8.34 o
   2   3  16     2257.91     2246.46     22.59 o
   3   3  16      656.78      632.12     10.71 o
   4   3  16      267.95      293.67      8.25 o
   5   3  16      436.35      434.54     12.16 o
  -7   4  16     2443.32     2330.96     40.48 o
  -6   4  16       26.72       29.33      6.09 o
  -5   4  16      747.95      754.92     15.08 o
  -4   4  16      161.89      141.50      6.66 o
  -3   4  16     1084.88     1061.33     15.47 o
  -2   4  16       73.13       68.09      4.39 o
  -1   4  16        9.25        7.62      2.85 o
   0   4  16        2.72        0.79      2.70 o
   1   4  16      597.99      601.18     11.31 o
   2   4  16     1432.37     1415.30     17.86 o
   3   4  16        5.14        7.83      3.70 o
   4   4  16     1120.74     1129.11     18.42 o
  -7   5  16     2534.67     2567.70     43.72 o
  -6   5  16       17.40       12.30      5.08 o
  -5   5  16      735.67      768.08     14.05 o
  -4   5  16        1.17       -3.50      3.50 o
  -3   5  16      655.03      650.82     11.79 o
  -2   5  16      186.05      181.37      6.62 o
  -1   5  16       10.73        8.57      2.97 o
   0   5  16      183.81      163.77      6.28 o
   1   5  16       83.39       76.63      5.06 o
   2   5  16      520.57      504.12     10.05 o
   3   5  16        7.95        5.79      3.70 o
   4   5  16      254.94      256.12     22.30 o
  -6   6  16      325.20      332.75     11.50 o
  -5   6  16     1658.02     1721.66     25.45 o
  -4   6  16      118.43      125.58      6.59 o
  -3   6  16      974.58      992.14     15.39 o
  -2   6  16      288.20      290.16      7.70 o
  -1   6  16       62.44       64.10      4.49 o
   0   6  16      168.02      166.78      6.52 o
   1   6  16      637.91      643.41     13.17 o
   2   6  16        6.86        1.70      3.44 o
  -5   7  16     1454.34     1536.59     22.19 o
  -4   7  16        9.89        6.33      3.30 o
  -3   7  16      831.98      828.73     13.16 o
  -2   7  16        0.65       -1.43      3.31 o
  -1   7  16      492.91      520.35     10.25 o
   0   7  16      922.41      914.04     15.06 o
   1   7  16      349.32      365.93      9.48 o
  -3   8  16      997.48     1048.25     15.43 o
  -2   8  16      536.82      536.79     10.27 o
   1  -7  17      258.39      239.42     12.81 o
   2  -7  17      266.81      271.44     11.32 o
  -2  -6  17      208.15      188.31     14.83 o
  -1  -6  17        7.64       10.99      3.97 o
   0  -6  17       43.35       41.78      4.87 o
   1  -6  17       93.49       78.22      6.25 o
   2  -6  17      385.16      367.76     13.57 o
   3  -6  17     1224.72     1235.34     21.49 o
   4  -6  17       33.75       26.40      5.19 o
  -3  -5  17      363.40      368.01     19.56 o
  -2  -5  17      713.80      717.95     13.07 o
  -1  -5  17      136.59      136.42      6.40 o
   0  -5  17        5.48        2.86      3.14 o
   1  -5  17      343.20      302.43     10.09 o
   2  -5  17      398.54      390.71     11.36 o
   3  -5  17      977.64      956.73     18.18 o
   4  -5  17       50.91       46.95      5.79 o
   5  -5  17      490.06      506.29     12.54 o
  -4  -4  17      247.26      239.27     17.40 o
  -3  -4  17      301.62      323.02     11.54 o
  -2  -4  17      623.12      643.90     13.65 o
  -1  -4  17      276.80      302.13      8.26 o
   0  -4  17       40.73       41.44      4.98 o
   1  -4  17     1506.82     1509.93     19.69 o
   2  -4  17        0.57        1.09      3.22 o
   3  -4  17      801.31      773.29     15.84 o
   4  -4  17        9.11        1.31      4.61 o
   5  -4  17       91.64       87.76      6.39 o
  -5  -3  17     1291.21     1313.25     24.20 o
  -4  -3  17      257.05      275.67      9.70 o
  -3  -3  17      104.73       97.76      7.33 o
  -2  -3  17      737.41      728.61     18.35 o
  -1  -3  17      139.72      134.80      6.54 o
   0  -3  17      271.89      271.01      8.40 o
   1  -3  17     2187.94     2131.77     26.79 o
   2  -3  17       40.08       42.80      4.18 o
   3  -3  17     1460.85     1409.31     18.58 o
   4  -3  17      179.81      179.75      8.17 o
   5  -3  17      965.26      974.17     17.65 o
   6  -3  17      507.32      549.49     16.05 o
  -5  -2  17      599.26      625.19     17.94 o
  -4  -2  17      340.78      338.10     10.38 o
  -3  -2  17        0.20        1.21      3.06 o
  -2  -2  17       82.21       83.97      5.06 o
  -1  -2  17        2.75       -1.53      2.86 o
   0  -2  17      434.00      444.17      9.56 o
   1  -2  17     2422.72     2317.92     26.27 o
   2  -2  17      251.14      255.06      8.72 o
   3  -2  17     1140.89     1155.57     16.34 o
   4  -2  17      513.56      539.71      9.87 o
   5  -2  17     1911.55     2005.53     22.13 o
   6  -2  17     1286.64     1309.30     24.87 o
  -6  -1  17      320.00      343.03     13.29 o
  -5  -1  17       68.16       71.40      6.53 o
  -4  -1  17      278.31      267.66     10.41 o
  -3  -1  17      131.67      131.17      8.29 o
  -2  -1  17        4.40       -1.42      2.72 o
  -1  -1  17       19.48       18.35      3.67 o
   0  -1  17      329.71      311.66      7.53 o
   1  -1  17      422.45      422.74      8.84 o
   2  -1  17        0.53       -0.26      2.67 o
   3  -1  17      524.91      525.67     10.34 o
   4  -1  17      239.98      226.54      6.89 o
   5  -1  17     1269.03     1325.13     16.71 o
   6  -1  17     1046.15     1087.52     18.60 o
  -6   0  17      704.50      694.59     18.82 o
  -5   0  17       43.47       34.12      5.24 o
  -4   0  17      612.90      641.18     16.35 o
  -3   0  17      633.70      620.40     13.46 o
  -2   0  17       58.54       53.14      4.55 o
  -1   0  17      114.20      125.06      5.95 o
   0   0  17        1.49       -2.09      2.41 o
   1   0  17      242.65      234.13      8.58 o
   2   0  17       94.81       70.84      4.50 o
   3   0  17       98.44       95.51      4.94 o
   4   0  17      559.29      566.74     10.18 o
   5   0  17      796.20      839.12     13.72 o
  -6   1  17     1138.74     1195.31     26.01 o
  -5   1  17        1.38       -0.26      3.88 o
  -4   1  17      905.18      915.17     16.95 o
  -3   1  17       65.47       59.58      6.06 o
  -2   1  17      505.84      513.94     11.19 o
  -1   1  17     1071.75     1038.71     16.72 o
   0   1  17       54.09       54.71      4.09 o
   1   1  17      188.95      171.51      8.00 o
   2   1  17        4.33        3.43      2.81 o
   3   1  17      419.62      431.15      8.76 o
   4   1  17      550.16      546.63     10.78 o
   5   1  17      158.34      152.74      6.61 o
  -6   2  17     1808.59     1805.59     34.11 o
  -5   2  17        9.67        7.97      4.34 o
  -4   2  17     1101.60     1139.12     22.30 o
  -3   2  17        6.60        7.47      3.26 o
  -2   2  17     1058.63     1032.05     15.30 o
  -1   2  17      807.81      794.86     12.37 o
   0   2  17      200.21      178.92      6.46 o
   1   2  17     1368.80     1322.51     18.04 o
   2   2  17        1.03       -0.15      2.85 o
   3   2  17     1347.72     1318.72     17.81 o
   4   2  17     1422.35     1452.78     20.89 o
  -6   3  17     1402.32     1342.99     28.09 o
  -5   3  17        1.87        0.14      4.06 o
  -4   3  17      430.40      454.28     11.61 o
  -3   3  17       30.95       23.87      3.73 o
  -2   3  17      318.37      340.86      8.62 o
  -1   3  17      769.03      753.03     12.08 o
   0   3  17       12.12       12.46      3.17 o
   1   3  17     1188.05     1141.13     16.62 o
   2   3  17      353.35      360.83      7.96 o
   3   3  17      571.32      587.18     10.61 o
   4   3  17     1474.91     1495.65     22.02 o
  -6   4  17     1107.08     1142.96     25.45 o
  -5   4  17      211.79      217.08      8.94 o
  -4   4  17      390.80      400.19     10.14 o
  -3   4  17      283.90      289.66      8.78 o
  -2   4  17       30.03       27.87      3.57 o
  -1   4  17       19.41       23.63      3.46 o
   0   4  17        3.82        3.87      2.94 o
   1   4  17      305.70      314.38      8.52 o
   2   4  17      416.46      409.69      9.20 o
   3   4  17       71.39       78.14      5.90 o
  -5   5  17      153.22      157.28      8.33 o
  -4   5  17      826.80      863.32     16.90 o
  -3   5  17      510.77      530.36     11.06 o
  -2   5  17       54.91       55.88      4.41 o
  -1   5  17       35.95       29.43      3.74 o
   0   5  17       15.23       10.57      3.57 o
   1   5  17       93.74       88.30      6.14 o
   2   5  17     1057.53     1069.01     15.62 o
  -5   6  17       10.13       11.77      5.47 o
  -4   6  17      695.42      691.18     14.15 o
  -3   6  17      920.02      934.49     15.25 o
  -2   6  17       75.19       67.44      4.85 o
  -1   6  17      249.43      232.60      7.65 o
   0   6  17      208.35      206.46      7.90 o
   1   6  17       49.51       53.14      9.64 o
  -1  -5  18       38.06       52.79      9.33 o
   0  -5  18      329.42      319.00     12.41 o
   1  -5  18        3.71       -3.34      3.34 o
   2  -5  18     1151.41     1121.50     20.53 o
  -2  -4  18      949.79      994.15     18.66 o
  -1  -4  18        0.75        2.39      3.43 o
   0  -4  18      656.11      638.64     16.07 o
   1  -4  18      108.40      110.67      6.48 o
   2  -4  18      804.05      809.93     15.21 o
   3  -4  18     1472.21     1416.74     25.59 o
  -3  -3  18     1109.42     1068.73     31.77 o
  -2  -3  18      412.63      403.09     10.45 o
  -1  -3  18        2.90        3.17      3.31 o
   0  -3  18      991.80      989.72     16.40 o
   1  -3  18       30.55       35.99      4.35 o
   2  -3  18     1839.94     1842.86     22.82 o
   3  -3  18      727.92      710.52     18.84 o
   4  -3  18      406.97      390.49     10.19 o
  -4  -2  18       71.60       60.11      6.54 o
  -3  -2  18        4.77       -0.32      3.69 o
  -2  -2  18      322.04      312.18      9.07 o
  -1  -2  18       50.72       51.79      4.44 o
   0  -2  18     1782.76     1763.98     22.19 o
   1  -2  18      144.98      136.76      8.34 o
   2  -2  18     1528.76     1476.19     21.18 o
   3  -2  18      597.55      581.37     13.80 o
   4  -2  18     1180.00     1210.54     17.99 o
  -4  -1  18      728.10      740.06     17.64 o
  -3  -1  18       73.23       58.78      5.41 o
  -2  -1  18       68.59       61.92      4.80 o
  -1  -1  18       63.56       64.03      4.46 o
   0  -1  18      604.85      587.14     10.71 o
   1  -1  18      461.56      469.82     10.35 o
   2  -1  18      455.37      438.43      9.29 o
   3  -1  18      400.28      382.13      9.16 o
   4  -1  18      656.24      675.89     11.50 o
  -5   0  18     1867.14     1861.50     31.37 o
  -4   0  18      577.33      582.91     15.43 o
  -3   0  18      121.89      113.84      6.86 o
  -2   0  18      118.19      126.09      6.68 o
  -1   0  18       30.25       26.65      3.85 o
   0   0  18      309.31      336.24      8.18 o
   1   0  18      626.20      612.56     10.98 o
   2   0  18      198.37      187.77      6.45 o
   3   0  18      178.39      165.88      6.45 o
   4   0  18      642.15      648.61     11.25 o
  -5   1  18     1491.83     1470.83     26.81 o
  -4   1  18      131.90      137.52      8.49 o
  -3   1  18      102.02      100.83      8.82 o
  -2   1  18      586.31      610.56     13.42 o
  -1   1  18      349.15      342.33      8.74 o
   0   1  18      428.75      430.50      9.12 o
   1   1  18      651.07      616.84     13.17 o
   2   1  18      260.97      249.05      8.28 o
   3   1  18      505.46      488.54      9.67 o
   4   1  18        0.06        2.05      9.97 o
  -5   2  18      450.56      452.85     13.77 o
  -4   2  18        0.76        0.02      3.48 o
  -3   2  18      164.81      165.22      7.51 o
  -2   2  18      966.30      971.15     15.24 o
  -1   2  18      285.17      285.67      7.78 o
   0   2  18      491.04      494.41     12.14 o
   1   2  18      397.99      390.45      9.47 o
   2   2  18      194.28      186.54      6.89 o
   3   2  18     1028.13     1016.66     16.75 o
  -5   3  18       11.16        9.60      4.67 o
  -4   3  18        0.43        1.08      3.31 o
  -3   3  18      366.78      349.29      9.79 o
  -2   3  18      572.62      604.56     11.44 o
  -1   3  18      316.22      336.46      8.37 o
   0   3  18      169.03      159.13      6.94 o
   1   3  18      571.76      583.52     11.67 o
   2   3  18      197.83      195.91      7.90 o
  -4   4  18       28.49       23.92      4.25 o
  -3   4  18      121.28      108.83      8.75 o
  -2   4  18       36.66       44.13      4.30 o
  -1   4  18      292.08      291.43      8.12 o
   0   4  18       47.44       49.31      4.60 o
   1   4  18      704.16      697.13     12.99 o
  -3   5  18       13.38       17.45      4.01 o
  -2   5  18        1.73        2.69      3.23 o
  -1   5  18      301.49      290.96     12.41 o
  -1  -2  19      172.05      168.34      6.77 o
   0  -2  19      157.40      140.58      6.83 o
   1  -2  19     1231.35     1243.36     17.03 o
   2  -2  19     1033.06     1070.78     22.86 o
  -2  -1  19      351.60      372.67     12.57 o
  -1  -1  19      145.09      154.47      6.49 o
   0  -1  19      836.15      849.60     15.07 o
   1  -1  19      954.17      976.67     15.91 o
   2  -1  19      746.93      738.86     12.58 o
  -3   0  19      150.30      149.33     19.36 o
  -2   0  19      335.02      346.41     10.56 o
  -1   0  19      144.93      149.86      6.89 o
   0   0  19     1880.16     1828.59     23.29 o
   1   0  19       49.63       32.48      4.37 o
   2   0  19       29.04       26.21      3.83 o
  -3   1  19      360.64      359.78     15.72 o
  -2   1  19      243.76      253.49     10.95 o
  -1   1  19      598.68      582.19     11.10 o
   0   1  19     2483.02     2488.56     28.92 o
   1   1  19       40.53       32.96      4.32 o
  -2   2  19       99.19      107.12      6.04 o
  -1   2  19      579.31      590.35     11.58 o
   0   2  19     2936.03     2822.29     31.84 o
 
